# Supplementary material for: Molecular Pathway and Immune Profile Analysis of IPMN-Derived Versus PanIN-Derived Pancreatic Ductal Adenocarcinomas
Source: Int J Mol Sci. 2024 Dec 7;25(23):13164. doi: 10.3390/ijms252313164 (PMC11642437; doi:10.3390/ijms252313164)
Supplement: Supplementary file 1 [file ijms-25-13164-s001.zip]

Archive with 9 entries (9 files):
- FigureS1.tif
- FigureS2.tif
- FigureS3.tif
- gmt_textfileS1.txt
- Supplemental Figure Legends.pdf
- Supplemental Methods.pdf
- tableS1.csv
- TableS2.csv
- TableS3.csv
