# Supplementary material for: Molecular Pathway and Immune Profile Analysis of IPMN-Derived Versus PanIN-Derived Pancreatic Ductal Adenocarcinomas
Source: Int J Mol Sci. 2024 Dec 7;25(23):13164. doi: 10.3390/ijms252313164 (PMC11642437; doi:10.3390/ijms252313164)
Supplement: Supplementary file 1 [file ijms-25-13164-s001.zip › gmt_textfileS1.txt]

IMMUNE_PLASMA	166	ADA2	ALG5	ANKRD28	ANKRD36BP2	ARFGAP3	BMS1P20	CALR	CD52	CD79A	CDK14	CHPF	CXCL8	CYTIP	DNAJB9	EGR2	ELL2	ERGIC3	ERLEC1	FAM46C	FNDC3A	FNDC3B	HDLBP	HERPUD1	HIST1H2AC	HM13	HMGA1	HSPA5	IGLL5	ISG20	JCHAIN	KDELR1	KDELR2	KRTCAP2	LMAN1	LMAN2	MBNL2	MEF2C	MIR650	MYDGF	NEAT1	NUCB2	PDIA4	PDIA6	PPIB	PRDM1	PRDX4	RABAC1	RAN	RNR1	RPN1	RPN2	RRBP1	SDC1	SEC11C	SEL1L	SEL1L3	SPCS1	SQSTM1	SSR4	ST6GAL1	SUB1	TMED10	TMED9	TMEM59	TRAM1	UBE2J1
IMMUNE_TREG	56	ACP5	ARID5B	CD3D	CD3E	CTSC	DUSP4	ENTPD1	F5	GBP2	GK	HTATIP2	ICA1	IL2RA	IL32	NAMPT	PBXIP1	PRDM1	SOD1	SPOCK2	SYNGR2	TBC1D4	TNFRSF1B	TYMP
IMMUNE_NK	104	ADGRE5	ADGRG1	AKNA	BAG3	BHLHE40	CCT4	CD247	CD3D	CD3E	CXCR4	DDIT4	DNAJA1	EEF1G	EFHD2	FCGR3A	FLNA	GBP5	HSP90AB1	HSPA6	HSPA8	HSPD1	HSPH1	IL32	IL7R	IRF1	ITGB2	KRT81	MYO1F	NFKB1	NR4A1	NR4A2	PLAC8	PPP1R15A	SELL	SLC2A3	STAT1	TCP1	TNFAIP3	UBC
IMMUNE_ILC	42	CAPG	CCDC50	CD164	CTSB	GPR183	GRN	HERPUD1	IRF2BP2	IRF8	LILRB4	MEF2C	MS4A6A	PLAC8	PLP2	RAB11FIP1	RGS2	RNASET2	RRBP1	SERPINF1	SLC20A1	SPCS1	TGFBI	TSPAN13	UGCG
MINOR_CD8TEM	48	ARHGAP26	BTG1	CD55	EIF1	ELF1	ELL2	H3F3B	JUND	KLF6	LCP1	LITAF	MALAT1	MBNL1	NAMPT	NEAT1	NEDD9	PARP8	PTPRC	RHOA	RNF149	SAMSN1	SDCBP	SMAP2	SMCHD1	STK17B	SYNE2	TMEM2	TNFAIP4
STROMAL_ENDOTHELIAL	307	ABCB1	ABLIM1	ADAMTS9	ADGRF5	ADGRL4	ANXA3	ANXA4	AQP1	ARHGAP23	ARHGAP29	BCAP31	BSG	BST2	CA2	CAVIN2	CCL21	CD151	CD36	CD81	CD93	CDH5	CFI	CLIC1	COBLL1	COL15A1	CP	CRIM1	CRTAP	CRYZ	CTNNB1	CTTN	CYP1B1	DDIT4	DEFB1	DLC1	DOCK9	DPYSL3	EEF1A1	EFEMP1	EIF1	EMP1	ENO1	ENPP2	EPAS1	ESYT2	ETS1	ETS2	FABP4	FLT1	FRY	FXYD2	GNAI2	HDLBP	HEG1	HERPUD1	HLA-DRB5	HPN	HSPG2	HTRA1	ICAM1	IFNGR1	IGFBP3	IL32	IL6ST	INSR	ITGA5	ITIH5	KLF2	KLF6	LAMA4	LAMB1	LAP3	LIFR	LSR	LY6E	MAOA	MCAM	MECOM	MEF2C	MGST2	MMP7	MPZL2	MSN	MT1F	MT1G	MT1M	MTUS1	MYH9	MYL12B	MYL6	NDRG1	NEDD9	NES	NET1	NFIB	NID1	NOSTRIN	NR4A1	NRP1	PDE4D	PDXK	PEBP1	PLAT	PLVAP	PLXND1	PODXL	POMP	PON2	POSTN	PRCP	PTMA	PTPRB	PTPRM	PTTG1IP	PXDN	RASAL2	RDX	RGS5	RHOB	RHOC	RPL11	RPL13	RPL15	RPL23A	RPL29	RPL3	RPL35A	RPLP1	RPS14	RPS4X	RPS8	RTN4	S100A16	SASH1	SERINC2	SERPINB1	SHC1	SLC16A1	SLC2A1	SLC2A3	SLC39A10	SLC3A1	SLC3A2	SLC4A4	SLC7A1	SLC7A5	SLCO2A1	SORBS2	STC1	SWAP70	SYNPO	TACC1	TCIM	TCN2	TGFBR2	TGFBR3	TM4SF1	TMSB10	TNFSF10	TPM3	TUBB6	UBC	UTRN	VWF	WWTR1
STROMAL_FIBROBLASTS	422	ABCA8	ABCA9	ABCC3	ABI3BP	ACSS2	ACTN1	ADAMTS12	ADGRA2	ADH1B	AEBP1	AGRN	AHNAK	AKAP12	ALDH1A1	ANTXR1	ANXA4	ANXA5	APCDD1	AQP5	ARID5B	ARPC1A	ASPN	ATP1A1	AXL	BCAT1	BHLHE40	BICC1	BOC	C19orf33	C1R	C1S	C3	C7	CA12	CALU	CANX	CAPZB	CCDC80	CD151	CD248	CDH11	CES1	CFH	CHRDL1	CKB	CNN2	COL10A1	COL11A1	COL12A1	COL14A1	COL15A1	COL16A1	COL1A1	COL1A2	COL5A1	COL5A2	COL6A1	COL6A3	COL8A1	CP	CRISPLD2	CRTAP	CTHRC1	CTSB	CTSK	CTTN	CXADR	CXCL12	CYBRD1	CYP1B1	CYP3A5	DCN	DEFB1	DES	DPYSL3	DUSP6	EEF2	EFEMP1	EFEMP2	EGLN3	EHD2	EIF3E	EIF3H	ELF3	ELN	EMILIN1	ENAH	ENO1	EPCAM	EPHA3	ERGIC1	F2R	FAM20C	FAP	FBLN1	FBLN2	FBLN5	FBN1	FBXO32	FHL1	FLNA	FMOD	FXYD2	GAS6	GAS7	GEM	GFPT2	GJB2	GPC3	GPNMB	GREM1	GRN	GSTA2	HIC1	HINT1	HMGA1	HMGN3	HPGD	HTRA1	HTRA3	IFI16	IFI30	IGF1	IGFBP2	IGFBP3	IL32	INHBA	ITGA5	KRT8	LAMA2	LAMA4	LAMB1	LAMC1	LAPTM4B	LGALS3BP	LOXL2	LRP1	LRRC75A-AS1	LTBP1	LTBP2	LTBP4	LUM	MEDAG	MET	MFGE8	MICAL2	MMP1	MMP11	MMP14	MMP2	MMP7	MRC2	MXRA5	MYL12B	NDRG1	NDUFB9	NID1	NOTCH3	NR2F2	OCIAD2	OLFML2B	PABPC1	PALLD	PAM	PCOLCE	PDGFRA	PDLIM3	PEBP1	PEG10	PFKP	PIK3R1	PLAU	PLOD2	PODN	PON2	POSTN	PPP1R1B	PRRX1	PSAP	PXDN	RACK1	RARRES1	RHOBTB3	RNASE4	RNR1	RNR2	RPL14	RPL18	RPL23	RPL37A	RPL9	RPLP0	RPS19	RPS2	RPS20	RPS21	RPS27	RPS28	RPS3	S100A2	SAA1	SCPEP1	SDCBP	SEMA3B	SERINC2	SERPINF1	SFRP2	SFRP4	SLC2A3	SLC40A1	SMOC2	SMS	SPON1	ST14	SULF1	SVEP1	TBCA	TCF7L2	TGFBI	TGFBR3	THBS1	THBS2	TMED2	TNC	TNS1	TNXB	TOMM20	TSPAN8	TUBB6	UBL3	UGT2B7	UQCRQ	USP53	VCAM1	VDAC1	YWHAE	ZC3H13	ZEB1	ZFAND5
MINOR_TH1	121	ABCC9	ADAM19	AOAH	ARHGDIB	BTG1	CD52	CD8A	CXCL13	CYP4V2	DUSP4	GNE	HLA-DRA	IDO1	IL32	LPP	LYST	NR4A2	ODF2L	PTPRC	RBPJ	RNF41
IMMUNE_TMKI67	118	ANLN	ANP32E	ANXA5	ASPM	ATAD2	CD79A	CD79B	CENPE	CXCL13	DEK	DNMT1	FANCI	FXYD2	HIST1H1B	HIST1H1C	HIST1H1E	HIST1H2AM	HIST1H3B	HLA-DMA	HLA-DRA	HLA-DRB5	HMGN1	IDH2	IRF8	ISG20	KPNA2	LRMP	MCM3	MCM4	METAP2	MKI67	MS4A1	NCAPG2	NCF1	PARP1	RRM1	SLC25A5	SMIM14	SUB1	TMPO	TUBA1C	UBE2J1
STROMAL_OTHERS	89	ATN1	BNIP3L	BTF3	CD48	COX4I1	EEF1A1	EEF1B2	EEF1G	EIF2S3	EIF3K	FAU	FBL	FLNC	HBA1	HBA2	HBB	HNRNPH1	MT1G	NACA	NAP1L1	NSA2	PABPC1	PCBP1	PGC	RPL11	RPL12	RPL13	RPL14	RPL18	RPL18A	RPL19	RPL23	RPL23A	RPL24	RPL27	RPL28	RPL29	RPL31	RPL35	RPL35A	RPL4	RPL5	RPL6	RPL7A	RPL9	RPLP0	RPLP1	RPLP2	RPS11	RPS12	RPS13	RPS14	RPS15A	RPS19	RPS2	RPS20	RPS21	RPS25	RPS4X	RPS8	RPS9	RPSA	SLC25A39	TOMM7	TTR	UBA52	ZNF90
MINOR_MONOCYTE	113	ABCA1	ABHD12	ADAMDEC1	AHNAK	AHR	ANPEP	ATP2B1	BTG1	CD93	CRTAP	CTSK	CXCL10	CXCL9	DMXL2	FBLN5	FDCSP	FMNL3	GBP1	HBA2	HBB	HIST1H2AC	HSPA5	IDH2	IL17RA	IL1R2	IQGAP1	KCNMA1	KPNA2	KYNU	LCN2	LRRFIP1	LRRK2	MAT2A	MAX	MMP12	MMP9	NCF1	NCOA4	NRP1	PGD	PGK1	PIK3R1	PLSCR1	PRELID1	SAA1	SERPINA3	TCIRG1	THBS1	TLN1	TNFAIP2	TNFSF10	TUBA1C
MINOR_M2	190	ABR	ARHGAP24	ARHGAP25	ARHGAP26	BAIAP2L1	BMP2K	BNC2	BTF3	CALR	CCDC88A	CD52	CFL1	COX4I1	CSGALNACT1	CTSA	CYFIP1	CYP27A1	DBI	DOCK2	DOCK4	EEF1A1	EEF1B2	EIF1	ELMO1	FABP4	FAM20C	FAU	FMN1	FNIP2	FRMD4B	GAA	GBP2	HEXB	HSPH1	IL13RA1	INHBA	ITGB5	KLF2	LCP2	LPL	LYVE1	MAN1A1	MECOM	MFSD12	MGLL	MGST3	MYO1E	NACA	NFKB1	OXR1	PFDN5	PLA2G4A	PLEKHA7	PPARG	PTPRJ	RAPGEF1	RBM47	RPL11	RPL13	RPL14	RPL15	RPL18	RPL19	RPL23	RPL23A	RPL24	RPL27	RPL28	RPL29	RPL3	RPL34	RPL35	RPL35A	RPL36AL	RPL37	RPL37A	RPL38	RPL4	RPL41	RPL5	RPL6	RPL7A	RPLP0	RPLP1	RPLP2	RPS11	RPS12	RPS13	RPS14	RPS15A	RPS19	RPS2	RPS20	RPS25	RPS27	RPS28	RPS29	RPS3	RPS4X	RPS8	RPS9	RPSA	RUNX1	SCARB2	SCD	SKAP2	SLC15A3	SLC17A5	SLC37A2	SPTLC2	SWAP70	TGFB1	TGFBR1	TTYH3	TXNRD1	UBA52	UBC	UQCRB	YBX1	ZNF90
MINOR_CD4TN	74	ARHGDIB	BTG1	CALM1	CD3D	CD96	CSF2RA	DNAJA1	EEF1A1	EEF1B2	EEF1G	EIF1	ETS1	EZR	GPR183	HLA-DPA1	HLA-DPB1	HLA-DQB1	HLA-DRA	HLA-DRB5	IDO1	LAMP3	LCP1	LDHB	MALAT1	MYC	NR4A2	PABPC1	PIP4K2A	PTPRC	RGS2	RPL11	RPL31	RPL34	RPL35A	RPL37	RPL37A	RPL38	RPLP2	RPS12	RPS13	RPS14	RPS15A	RPS21	RPS29	SELL	STK17B	SYNGR2	ZNF331
STROMAL_MYOFIBROBLASTS	338	ACTG2	ACTN4	ALDH1A1	ANXA5	AOC3	ARHGAP18	ARID5B	ARPC1B	ARPC2	AXL	C19orf33	C1R	CAVIN2	CCNL1	CDH17	CEACAM5	CEACAM6	CKB	CLDN7	COL14A1	COL1A1	COL1A2	COL6A1	CRISPLD2	CSRP1	CTSA	CYP2B7P	CYP4B1	DDR1	DNAH5	DNAH9	DSG2	DSP	EEF1D	EHD2	ELF3	EMP1	EPAS1	EPCAM	EPHX1	ETS2	FAM3D	FHL1	FILIP1L	FLNA	FTL	FXYD3	GABRP	GEM	GPX2	GSTA1	GSTO1	HBEGF	HIST1H2AC	HNRNPA2B1	HSP90AB1	ICAM1	IGFBP2	IL6ST	ILK	ITGA6	KIF2A	KRT14	KRT20	KRT5	KRT8	LAMC1	LBH	LGALS3BP	LGALS4	LIMS1	LMOD1	MAT2A	MAX	MCAM	MEF2C	MFGE8	MFSD1	MUC12	MUC13	MYC	MYH11	MYH9	MYLK	NAP1L1	NCOA4	NDRG2	NEDD4L	NFIB	NOTCH3	NR4A1	NTRK2	OAZ1	PARM1	PCOLCE	PDK4	PLEK	POMP	PRDX5	PTPRF	RAB11A	RAP1B	RARRES1	RGS16	RGS5	RHOB	RPL15	RPL18A	RPL4	RPL5	RPL6	S100A16	SAA1	SCGB1A1	SCPEP1	SDCBP	SERPINB1	SLC12A2	SLC25A6	SLC44A4	SMOC2	SORBS2	SPINT1	SYNPO2	TGFBI	THBS1	TLN1	TM4SF1	TNS1	TOMM7	TRIM31	TRPS1	TSPAN1	TSPAN3	TSPAN8	TUSC3	WDR1	YBX1	YBX3	YWHAZ	ZFAND5	ZYX
IMMUNE_CD8TEX	185	ACP5	ADGRE5	AOAH	ARHGDIB	ARPC2	ASPM	BHLHE40	BTG1	CALM1	CBLB	CCT4	CD37	CD3D	CD3E	CD52	CD53	CD8A	CD96	CLEC2D	CORO1A	CTSD	CXCL13	CXCR4	CYCS	CYTIP	DDIT4	DEK	DUSP4	ENTPD1	EVL	EZR	FYB1	GEM	GPI	HCLS1	HLA-DPB1	HLA-DQA1	HLA-DRA	HLA-DRB5	HSPA6	HSPA8	HSPH1	IDH2	IL2RG	IL32	ISG20	ITGB2	IVNS1ABP	LCP1	LITAF	LYST	MALAT1	MKI67	MYH9	MYO1E	NAMPT	NR4A1	NR4A2	PABPC1	PFN1	PPP1R15A	PRDM1	PTPRC	RAC2	RARRES3	RBPJ	RGS2	RPS15A	RPS2	RPS26	RPS27	RPS29	SAMSN1	SARAF	SEC24A	SLA	SLC2A3	SPOCK2	SRRT	STK17B	STK4	SUB1	TMPO	TNFAIP3	TNFRSF1B	TUBA4A	UBC	VCAM1	WSB1	ZFP36L2	ZNF331
IMMUNE_B	188	ADAM28	ALG5	ANKRD28	ANP32B	ARHGAP24	ARHGDIB	ARPC2	BANK1	BLK	BTG1	CD37	CD52	CD53	CD79A	CD79B	CORO1A	CTSH	CXCR4	DBI	DEK	DNAJB9	DNMT1	EEF1G	ERLEC1	EZR	FAM46C	FCMR	GGA2	HERPUD1	HLA-DMA	HLA-DMB	HLA-DPA1	HLA-DPB1	HLA-DQA1	HLA-DQA2	HLA-DQB1	HLA-DRA	HLA-DRB5	HMGA1	HMGN1	HNRNPA2B1	IGLL5	IRF8	ISG20	JCHAIN	KPNA2	LCP1	LMAN1	LPP	LRMP	MEF2C	METAP2	MKI67	MS4A1	MYDGF	NCF1	NUCB2	NUCKS1	ODC1	PARP1	PDIA4	PDIA6	PFN1	PRDX4	RAC2	RAN	REL	RFTN1	RNR1	RNR2	RRBP1	SEC11C	SEL1L3	SELL	SLC25A5	SMARCB1	SMIM14	SNX2	SSR4	SWAP70	SYNGR2	SYPL1	TPD52	UBE2J1	UCP2
IMMUNE_CD4TCONV	240	ABCC9	ADAM19	AOAH	ARHGDIB	BTG1	CALM1	CD3D	CD3E	CD52	CD8A	CD96	CSF2RA	CTSD	CXCL13	CXCR4	CYP4V2	DNAJA1	DUSP4	EEF1A1	EEF1B2	EEF1G	EIF1	ETS1	EZR	GNE	GPNMB	GPR183	HLA-DPA1	HLA-DPB1	HLA-DQB1	HLA-DRA	HLA-DRB5	ICA1	ICAM1	IDO1	IFI44	IFI44L	IL32	IL6ST	IL7R	LAMP3	LCP1	LDHB	LPP	LYST	MALAT1	MX1	MYC	NR3C1	NR4A2	ODF2L	PABPC1	PIP4K2A	PLEK	PTPRC	RBPJ	RGS2	RNF41	RPL11	RPL31	RPL34	RPL35A	RPL37	RPL37A	RPL38	RPLP2	RPS12	RPS13	RPS14	RPS15A	RPS21	RPS29	SARAF	SELL	SESN3	SLC2A3	STK17B	SYNGR2	TNFAIP3	YWHAQ	ZFP36L2	ZNF331
MINOR_CD8TEFF	61	ANKRD28	AOAH	CAPG	CD3D	CD3E	CTSD	FCGR3A	HLA-H	HSPH1	IL32	ITGB2	LITAF	MYO1F	NR4A1	NR4A2	PLAC8	PLEK	PTPN22	SYNE1	TGFBR3
MINOR_M1	133	ADA2	AOAH	AP1B1	ARPC2	ARRB2	ATG3	ATP6V1B2	BAG3	BHLHE40	CAP1	CAPZB	CORO1A	CSRNP1	DDIT4	DHRS3	DHRS9	EVI2B	F13A1	FYB1	HLA-DQA2	HTRA1	JPT1	KLF10	MERTK	NCKAP1L	NEDD9	NFKBIZ	NLRP3	OAS1	OAZ1	OLFML2B	PLK3	PLVAP	PPA1	PSME2	PTPN6	PTTG1IP	RNF149	SCPEP1	SH3TC1	SLC29A1	SLC7A5	SP100	STK17B	TBC1D8	TCF7L2	TRIM22	UBA7	UCP2	USP36	WASF2	WIPF1	ZNF267
IMMUNE_CD8T	231	AAGAB	ABCB1	AHNAK	ANKRD28	AOAH	AQP3	ARHGAP26	ARHGDIB	ATP2B1	BTG1	CAPG	CD247	CD3D	CD3E	CD48	CD52	CD53	CD55	CD8A	CD96	CORO1A	CTSD	CXCR4	CYTIP	DPP4	DPYSL2	DZIP3	EIF1	ELF1	ELL2	ETS1	EVL	EZR	FCGR3A	FLNA	FYB1	GAS7	GPR183	H3F3B	HLA-H	HSPD1	HSPH1	IL2RG	IL32	ITGB2	JUND	KIAA1551	KLF6	LCP1	LCP2	LITAF	MALAT1	MBNL1	MBNL2	MS4A1	MSN	MTSS1	MYO1F	NAMPT	NEAT1	NEDD9	NEK7	NR4A1	NR4A2	PARP8	PFN1	PIP4K2A	PLAC8	PLCG2	PLEK	PTPN22	PTPRC	RAC2	RALGDS	RHOA	RNF149	RPL11	RPL13	RPL14	RPL18A	RPL23A	RPL28	RPL3	RPL34	RPL35A	RPL36AL	RPL38	RPL41	RPLP2	RPS12	RPS14	RPS15A	RPS2	RPS25	RPS26	RPS27	RPS28	RPS29	RPS3	RPS3A	RPSA	SAMSN1	SARAF	SDCBP	SLC2A3	SMAP2	SMCHD1	STK17B	SUN1	SYNE1	SYNE2	TACC1	TGFBR3	TMEM2	TNFAIP3	TNFRSF1B	TRPS1	WIPF1	ZFP36L2	ZNF331
IMMUNE_DC	153	ACP5	ALDH2	ARPC1B	BTG1	C1QA	C1QB	C1QC	CADM1	CAPG	CCL19	CD163	CD68	CPNE3	CPVL	CSF1R	CSF2RA	CSTB	CTSB	CTSC	CTSD	CTSH	CTSL	CTSS	CTSZ	CXCL8	CXCL9	DAB2	DUSP4	FCGR2A	FCGR3A	FSCN1	FTL	GABARAP	GPNMB	GPR183	GRN	HERPUD1	HLA-DMA	HLA-DMB	HLA-DPA1	HLA-DPB1	HLA-DQA1	HLA-DQB1	HLA-DRA	HLA-DRB5	HMOX1	IDO1	IFI30	IL32	IRF8	KLF4	LAD1	LAMP3	LAP3	LGMN	LILRB4	LIPA	LYZ	MALAT1	MGLL	MS4A6A	NAP1L1	NUB1	PLAC8	PLAUR	PLD3	PLIN2	PPA1	PPT1	PSAP	RGS2	SAMHD1	SAMSN1	SERPINF1	SGK1	SNX3	SYNGR2	TGFBI	TNFAIP2	TREM2	TUBA1C	TYMP	VSIG4
IMMUNE_MAST	198	ACP5	ACSL4	ADH1C	ALOX5	ALS2	APLP2	ARHGAP18	ARHGAP25	ARHGDIB	ARHGEF6	ARPC1B	ATP2A3	BMP2K	BTG1	BTK	C3	CA12	CAPG	CCL20	CD37	CD52	CD53	CLIC1	CSF2RB	CSTB	CTSD	CTSH	CXCL8	DDIT4	DUSP6	ELL2	ERBB3	F3	FLNB	FURIN	FYB1	GALC	GM2A	GPRC5A	HPGD	ICAM1	KIAA1324	KIT	LCP1	LCP2	LIF	LPCAT2	LRMP	MELTF	MYH9	NCOA7	NFKB1	NFKBIZ	NR4A1	NR4A2	PBXIP1	PLCG2	PLIN2	PLXNC1	PREX1	PRKCB	PTGS2	RAC2	RGS2	RHOBTB3	RNF145	S100A14	SAMSN1	SDCBP	SELENBP1	SFTPA2	SFTPB	SFTPC	SKAP2	SLC11A2	SLC2A3	SLC39A6	SLC39A8	STK17B	TBC1D9	THBS1	TNFAIP3	UCP2	VAMP8	VMP1
IMMUNE_NEUTROPHILS	131	ACSL1	ARHGDIB	ARPC2	ARRB2	CAP1	CD37	CD55	CORO1A	CSF2RB	CSF3R	CSRNP1	CXCL8	EVI2B	FAM129A	FAM177B	FCGR2A	FCGR3A	FYB1	H3F3B	HCLS1	IDI1	IL1R2	IRF1	IVNS1ABP	KCNJ15	LCP1	LCP2	LITAF	LYN	MGAM	MME	MMP9	MYO1F	NAMPT	NCF1	NCF2	NEAT1	NFKBIZ	OAZ1	PDE4B	PFKFB3	PLAUR	PLEK	PLXNC1	PREX1	PTGS2	PTPRC	PYGL	RAC2	RGS2	RIPOR2	RNF130	RNF149	SAMSN1	SDCBP	SELL	SLA	SLC11A1	SLC15A3	SLC16A3	SLC2A3	SMAP2	SYAP1	TNFAIP3	TNFRSF1B	WAS	WIPF1
IMMUNE_MONO/MACRO	770	ABCA1	ABHD12	ABL2	ABR	ACP5	ACSL1	ADA2	ADAM28	ADAMDEC1	AHNAK	AHR	AKAP13	ALDH2	ALOX5	ANP32B	ANPEP	ANXA5	AOAH	AP1B1	APBB1IP	APLP2	ARHGAP24	ARHGAP25	ARHGAP26	ARHGDIB	ARPC1B	ARPC2	ARPC3	ARRB2	ATG3	ATP2B1	ATP6V0B	ATP6V1B2	AXL	B4GALT1	BAG3	BAIAP2L1	BHLHE40	BHLHE41	BMP2K	BNC2	BRI3	BTF3	BTG1	C1QA	C1QB	C1QC	C3	CALR	CAP1	CAPG	CAPZB	CCDC88A	CCL18	CD163	CD36	CD37	CD52	CD53	CD68	CD81	CD93	CFL1	CLIC1	CORO1A	COX4I1	COX5A	CPM	CPVL	CRTAP	CSF1R	CSF2RA	CSF3R	CSGALNACT1	CSRNP1	CSTB	CTSA	CTSB	CTSC	CTSD	CTSH	CTSK	CTSL	CTSS	CTSZ	CUX1	CXCL10	CXCL8	CXCL9	CXCR4	CYBB	CYFIP1	CYP27A1	DAB2	DBI	DDIT4	DHRS3	DHRS9	DMXL2	DOCK2	DOCK4	DOCK8	DUSP4	DUSP6	EEF1A1	EEF1B2	EGR2	EIF1	ELF1	ELL2	ELMO1	EPB41L2	ETS2	EVI2B	F13A1	FABP4	FAM20C	FAU	FBLN5	FBP1	FCGBP	FCGR2A	FCGR3A	FDCSP	FGD4	FMN1	FMNL3	FNIP2	FRMD4B	FTL	FUCA1	FYB1	GAA	GABARAP	GBP1	GBP2	GK	GM2A	GNS	GPNMB	GPR183	GRN	GSTO1	HBA2	HBB	HBEGF	HCLS1	HERPUD1	HEXB	HIF1A	HIST1H2AC	HLA-DMA	HLA-DMB	HLA-DPA1	HLA-DPB1	HLA-DQA1	HLA-DQA2	HLA-DQB1	HLA-DRA	HLA-DRB5	HMOX1	HSPA5	HSPH1	HTRA1	ICAM1	IDH2	IFI30	IFNGR1	IFNGR2	IL13RA1	IL17RA	IL1B	IL1R2	IL1RN	INHBA	INPP5D	IQGAP1	IRF8	ITGAX	ITGB2	ITGB5	JPT1	KCNMA1	KLF10	KLF2	KLF4	KLF6	KPNA2	KYNU	LCN2	LCP1	LCP2	LGALS9	LGMN	LILRB4	LIMS1	LIPA	LITAF	LPCAT2	LPL	LRRFIP1	LRRK2	LTA4H	LYN	LYVE1	LYZ	MAN1A1	MARCO	MAT2A	MAX	MECOM	MEF2C	MERTK	MFSD1	MFSD12	MGLL	MGST3	MKI67	MMP12	MMP14	MMP9	MPEG1	MRC1	MS4A6A	MSN	MSR1	MTSS1	MYO1E	NACA	NAMPT	NBEAL1	NCF1	NCF2	NCKAP1L	NCOA4	NEAT1	NEDD9	NFKB1	NFKBIZ	NLRP3	NOP10	NPL	NR4A1	NR4A2	NRP1	OAS1	OAZ1	OLFML2B	OXR1	PABPC1	PADI2	PARP1	PDK4	PFDN5	PFN1	PGD	PGK1	PIK3R1	PLA2G4A	PLA2G7	PLAUR	PLBD1	PLD3	PLEK	PLEKHA7	PLIN2	PLK3	PLSCR1	PLVAP	PLXDC2	PPA1	PPARG	PPP1R15A	PPT1	PRELID1	PSAP	PSME2	PTPN6	PTPRC	PTPRJ	PTTG1IP	RAC1	RAPGEF1	RBM47	REL	RGS2	RHOA	RHOB	RHOC	RNASET2	RNF130	RNF149	RPL11	RPL13	RPL14	RPL15	RPL18	RPL19	RPL23	RPL23A	RPL24	RPL27	RPL28	RPL29	RPL3	RPL34	RPL35	RPL35A	RPL36AL	RPL37	RPL37A	RPL38	RPL4	RPL41	RPL5	RPL6	RPL7A	RPLP0	RPLP1	RPLP2	RPS11	RPS12	RPS13	RPS14	RPS15A	RPS19	RPS2	RPS20	RPS25	RPS27	RPS28	RPS29	RPS3	RPS4X	RPS8	RPS9	RPSA	RUNX1	SAA1	SAMHD1	SAMSN1	SCARB2	SCD	SCPEP1	SDCBP	SELPLG	SERF2	SERPINA3	SERPINB1	SGK1	SH3TC1	SIRPA	SKAP2	SLA	SLC11A1	SLC15A3	SLC16A3	SLC17A5	SLC25A6	SLC29A1	SLC2A3	SLC37A2	SLC40A1	SLC7A5	SLC7A7	SMAP2	SORL1	SP100	SPTLC2	ST6GAL1	STAB1	STK17B	STXBP2	SWAP70	SYNGR2	TBC1D8	TBXAS1	TCF7L2	TCIRG1	TFRC	TGFB1	TGFBI	TGFBR1	THBS1	TKT	TLN1	TMSB10	TNFAIP2	TNFAIP3	TNFRSF1B	TNFSF10	TPP1	TREM2	TRIM22	TTYH3	TUBA1C	TXNRD1	TYMP	UBA52	UBA7	UBC	UCP2	UQCRB	USP36	VAMP8	VSIG4	WARS	WASF2	WIPF1	YBX1	ZFAND5	ZFP36L2	ZNF267	ZNF331	ZNF90	ZYX
IMMUNE_PDC	117	ALDH2	ANXA5	BLNK	CCDC50	CCDC88A	CD36	CD68	CPVL	CSF2RB	CTSB	CTSC	CTSH	CTSS	CTSZ	CXCR4	FTL	GAS6	GPR183	GRN	HERPUD1	HIGD1A	HLA-DMA	HLA-DMB	HLA-DPA1	HLA-DPB1	HLA-DQA1	HLA-DQB1	HLA-DRA	HLA-DRB5	IRF8	ITGB2	JCHAIN	LILRB4	LYZ	MAP1A	MAPKAPK2	MEF2C	MPEG1	MS4A6A	PLAC8	PLEK	PLP2	PPA1	PRKCB	PTPRS	RNF130	SAMHD1	SELL	SERPINF1	SLC20A1	SLC7A5	SPCS1	SYNGR2	TNFRSF21	TSPAN13	TYMP	UGCG	UNC93B1	VAMP8
MINOR_CDC2	107	ACP5	ALDH2	ARPC1B	BTG1	C1QA	C1QB	C1QC	CAPG	CCL19	CD163	CD68	CSF2RA	CSTB	CTSB	CTSC	CTSD	CTSH	CTSL	CTSS	CTSZ	CXCL8	CXCL9	DAB2	FCGR2A	FCGR3A	FSCN1	FTL	GABARAP	GPNMB	GPR183	GRN	HLA-DMB	HMOX1	IFI30	IL32	LAD1	LAMP3	LAP3	LGMN	LILRB4	LIPA	MALAT1	MGLL	MS4A6A	NUB1	PLAC8	PLAUR	PLD3	PLIN2	PSAP	RGS2	SAMHD1	SAMSN1	SERPINF1	SGK1	SYNGR2	TGFBI	TNFAIP2	TREM2	TUBA1C	TYMP	VSIG4
MINOR_CD8TCM	122	AAGAB	AHNAK	ARHGDIB	ATP2B1	BTG1	CD247	CD3D	CD3E	CD48	CD52	CD53	CD96	CORO1A	CYTIP	DPYSL2	DZIP3	ETS1	EVL	EZR	FLNA	FYB1	GAS7	GPR183	IL2RG	IL32	KIAA1551	LCP1	LCP2	MBNL2	MS4A1	MSN	MTSS1	NEK7	PFN1	PIP4K2A	PLCG2	PTPRC	RAC2	RALGDS	RPL11	RPL13	RPL14	RPL18A	RPL23A	RPL28	RPL3	RPL34	RPL35A	RPL36AL	RPL38	RPL41	RPLP2	RPS12	RPS14	RPS15A	RPS2	RPS25	RPS26	RPS27	RPS28	RPS29	RPS3	RPS3A	RPSA	SARAF	STK17B	SUN1	TACC1	TNFAIP3	TNFRSF1B	TRPS1	WIPF1	ZFP36L2	ZNF331
