# Supplementary material for: Molecular Pathway and Immune Profile Analysis of IPMN-Derived Versus PanIN-Derived Pancreatic Ductal Adenocarcinomas
Source: Int J Mol Sci. 2024 Dec 7;25(23):13164. doi: 10.3390/ijms252313164 (PMC11642437; doi:10.3390/ijms252313164)
Supplement: Supplementary file 1 [file ijms-25-13164-s001.zip › tableS1.csv]

Table S1: Table showing the base mean (mean of normalized counts values divided by size factors over all samples), log2 fold change, log2 foldchange standard error (lfcSE), p-value and adjusted p-value (padj) for the comparison of IPMN-derived vs non-IPMN-derived tumors in the study.
geneID	base mean	log2 Fold Change	lfcSE	p-value	padj
INSL4	149.3501861	6.838034615	0.960928752	1.11E-12	1.32E-08
GKN2	1198.032611	7.48900307	1.064886984	2.03E-12	1.32E-08
GALNTL6	68.39753841	3.949789039	0.561875004	2.07E-12	1.32E-08
PDE4D	3547.058385	1.437813712	0.221025959	7.76E-11	3.71E-07
C6orf15	55.40631388	-5.736436054	0.908160351	2.67E-10	1.02E-06
PDK4	14860.21841	2.447551708	0.394385126	5.44E-10	1.61E-06
MUC2	2661.664303	3.775295352	0.609618753	5.91E-10	1.61E-06
SPINK4	455.4185384	4.280357998	0.6953359	7.47E-10	1.79E-06
FST	496.0528495	2.685764723	0.449230987	2.25E-09	4.78E-06
ALPP	332.0326889	-4.376129214	0.759403785	8.28E-09	1.58E-05
CKMT2	478.4598499	2.397519339	0.420962615	1.23E-08	2.14E-05
MAMDC4	433.7714154	2.186669327	0.38914503	1.92E-08	3.06E-05
FXYD4	23.14387188	4.160581761	0.746892001	2.54E-08	3.74E-05
CSGALNACT1	4620.639981	1.243343283	0.225903124	3.72E-08	4.86E-05
GPT2	1501.710536	1.648400763	0.299933326	3.89E-08	4.86E-05
BAG1	6551.239767	1.094443042	0.199425331	4.07E-08	4.86E-05
PPARGC1A	3793.941672	2.25963654	0.414996784	5.18E-08	5.83E-05
SCEL	4316.621651	-2.808521837	0.52543385	9.03E-08	9.60E-05
FMOD	4266.307616	1.720186433	0.323872394	1.09E-07	0.000109579
CPS1	4605.992038	2.654000121	0.505057529	1.48E-07	0.000141696
FAM107B	5026.428942	1.369304352	0.261185936	1.58E-07	0.00014419
MSMB	4737.910667	4.464207569	0.856892937	1.89E-07	0.000164408
SERHL2	122.3824802	1.732930005	0.338658166	3.10E-07	0.000258121
ABCC2	621.9374146	1.788332865	0.35266458	3.96E-07	0.000315551
SFTPA2	404.7336861	-3.430644677	0.683170774	5.12E-07	0.000391987
DSG3	2012.98499	-3.489982467	0.697340949	5.59E-07	0.000411634
ARG2	505.8314294	1.56209343	0.316108301	7.75E-07	0.000548848
ADSSL1	597.4178398	1.678237911	0.340165964	8.07E-07	0.000551555
ACO1	4952.613131	0.846580933	0.172554729	9.29E-07	0.000612638
NKX6-2	145.538558	4.316006154	0.882738423	1.01E-06	0.000645131
NCCRP1	50.27113443	-3.046485763	0.632136479	1.44E-06	0.000841509
DNAJC1	5225.924771	0.857155634	0.177915412	1.45E-06	0.000841509
TNNT1	1075.46792	-2.966376422	0.615710553	1.45E-06	0.000841509
GPAM	2456.802007	0.966007693	0.203404407	2.04E-06	0.001149009
PITRM1	8324.03665	0.530729311	0.112616787	2.44E-06	0.001336046
KRT4	262.524434	-2.492697373	0.531599225	2.74E-06	0.001458433
PXMP2	165.1247366	1.251769708	0.268267514	3.07E-06	0.001582333
WIF1	48.9205478	-3.417302678	0.733133995	3.14E-06	0.001582333
ALPPL2	165.2594655	-3.623225235	0.783139714	3.72E-06	0.001805545
PPP1R14D	127.0987663	-2.042694393	0.441819152	3.78E-06	0.001805545
NFE2L2	9810.631579	0.572539638	0.124082083	3.95E-06	0.001806946
CHIT1	2204.607176	-2.638587663	0.571979016	3.97E-06	0.001806946
RHOBTB1	1804.366551	1.168106616	0.254188369	4.32E-06	0.001921101
OAT	12126.18486	1.090502431	0.237824092	4.53E-06	0.001970572
PTP4A1	8552.728296	1.136561942	0.248419379	4.76E-06	0.002022674
CALB1	145.9126314	-2.717152814	0.600079137	5.95E-06	0.002476256
CCDC107	724.8634629	0.714307682	0.158276946	6.39E-06	0.002601126
PLIN1	242.1471004	2.317897272	0.514992878	6.77E-06	0.002659259
CLDN6	19.60697053	-3.187458653	0.708405276	6.81E-06	0.002659259
LINGO4	19.33870463	2.027242487	0.452356072	7.41E-06	0.002835435
ARFIP2	2283.210099	0.754896962	0.170128114	9.11E-06	0.003417918
AK3	3313.782291	0.610669362	0.137797394	9.35E-06	0.003440136
TRPA1	576.399154	2.220817739	0.502026386	9.70E-06	0.003501744
SCN10A	4.032184614	-4.314312708	0.97826654	1.03E-05	0.003659091
TPRXL	87.3474174	-3.117348094	0.708151553	1.07E-05	0.003728841
SLC37A2	1549.943403	-1.818086299	0.413842462	1.12E-05	0.003815629
DCBLD2	8514.547362	-1.68734972	0.385798733	1.22E-05	0.004100473
CA9	6793.463619	2.433079124	0.561557421	1.47E-05	0.004774753
NR4A2	3634.305637	1.39557443	0.322097874	1.47E-05	0.004774753
MUC21	241.4539005	-2.538784682	0.587245101	1.54E-05	0.004885687
KCNS1	29.46053109	-2.27494168	0.526764603	1.57E-05	0.004885687
ORM1	1313.367249	2.457046228	0.569190606	1.58E-05	0.004885687
IL20RB	334.043303	-2.212151276	0.513907187	1.67E-05	0.005080047
ANO1	11590.68844	-1.427362912	0.332694062	1.78E-05	0.00533276
PODXL2	1363.649722	1.387871714	0.324277668	1.87E-05	0.005502924
HDAC9	2374.185758	-0.944294965	0.221295533	1.98E-05	0.005739024
PRSS33	17.45938745	-2.930187485	0.688347205	2.07E-05	0.005885973
CARNS1	98.65533413	1.802711721	0.423688871	2.09E-05	0.005885973
ACOX1	21130.63597	0.871569142	0.206762575	2.49E-05	0.006895676
SLC27A5	82.27658142	0.871084958	0.206776012	2.52E-05	0.006895676
SCARA5	312.6407545	2.466036872	0.588368053	2.77E-05	0.007472169
PADI3	68.89166431	-2.900898909	0.69286286	2.83E-05	0.007515511
ADGRG2	1121.200018	1.818711854	0.435439982	2.96E-05	0.007749598
SLC25A25	2153.578001	0.911750554	0.218738501	3.07E-05	0.007893804
TGFBR1	12365.43017	0.93916227	0.225415312	3.09E-05	0.007893804
RFK	1864.548525	1.245507815	0.30014354	3.33E-05	0.008379026
CDA	925.187269	-1.939490456	0.469404028	3.60E-05	0.008941206
CLYBL	604.7792248	0.918500909	0.224277323	4.21E-05	0.010336431
SLC39A14	2763.888122	0.866679861	0.211981794	4.34E-05	0.010514644
ESPN	393.5517341	-1.875269194	0.460183644	4.60E-05	0.011000464
TRIB3	212.8450393	-1.28782133	0.317943586	5.11E-05	0.012071251
CHAC1	148.4431027	1.531384041	0.378694344	5.26E-05	0.012265893
GLDC	407.7005945	1.762671635	0.436393959	5.36E-05	0.012362289
GABARAPL1	4154.680181	1.019820308	0.252729408	5.45E-05	0.012422404
MUC12	2161.184906	-2.361666038	0.587901119	5.89E-05	0.013258677
KLHDC7B	48.28555548	-2.254071167	0.561903048	6.03E-05	0.013357157
FAM177B	829.743531	2.186775858	0.545357598	6.08E-05	0.013357157
SNORA69	54.62286209	1.990515208	0.49673692	6.14E-05	0.013357157
OPLAH	528.5206101	0.807381386	0.201786485	6.30E-05	0.013547395
EIF2AK3	8693.852713	0.60407016	0.151087478	6.38E-05	0.013568821
SVIP	1876.445172	0.909150148	0.228035922	6.69E-05	0.014073474
FOXP1	16639.21211	0.514974114	0.129820573	7.28E-05	0.015145111
UPK2	19.62708033	-3.192411276	0.805520097	7.40E-05	0.015213061
TMEM150B	131.1076928	-1.69108252	0.42795429	7.76E-05	0.015372251
PPP2R1B	3545.96603	0.618095928	0.156425784	7.77E-05	0.015372251
PRKAG2	4291.888231	0.853555467	0.216184874	7.87E-05	0.015372251
C15orf65	123.9090686	1.375919436	0.348526731	7.89E-05	0.015372251
HGD	7007.58721	1.66251302	0.421520089	8.01E-05	0.015372251
MYBPC1	1018.428718	-2.593156669	0.658009631	8.12E-05	0.015372251
BMP4	3117.198919	-1.359231865	0.345077169	8.18E-05	0.015372251
BIN3	1485.034753	0.617481345	0.156958743	8.35E-05	0.015372251
ANGPTL3	54.36389453	2.359838075	0.60005816	8.40E-05	0.015372251
LEP	18.22402886	2.651429228	0.674177738	8.40E-05	0.015372251
SDHA	28682.44498	0.651667261	0.165848092	8.52E-05	0.015372251
FAM210B	430.8635472	0.68066227	0.173278143	8.56E-05	0.015372251
UST	744.1935597	1.207428174	0.307381358	8.56E-05	0.015372251
JTB	3746.330343	0.740962727	0.188809265	8.69E-05	0.015372251
IGFL1	13.63737836	-3.509331811	0.89487158	8.80E-05	0.015372251
UNC13D	6168.677626	-1.120968163	0.285917123	8.83E-05	0.015372251
ZDHHC8P1	19.50381291	2.04964046	0.52305373	8.91E-05	0.015372251
SP5	93.60429062	1.774285285	0.452827985	8.92E-05	0.015372251
SNORA22	4804.165385	0.983615383	0.25258966	9.86E-05	0.016832555
SEC23B	20982.69026	0.738383841	0.18979224	0.000100044	0.016935785
DAGLA	657.17331	-0.922732518	0.237618154	0.000103066	0.017294335
LOC101927503	4.11442232	3.492886769	0.90112291	0.000106123	0.017652352
KIAA1324	13192.85977	1.742168952	0.450354305	0.000109534	0.017763279
GRK5	2541.983812	0.970033179	0.251041819	0.000111531	0.017763279
ERMP1	4992.587477	0.796909702	0.206304008	0.000112098	0.017763279
LHX1	14.36762795	-4.233705957	1.096092146	0.000112212	0.017763279
SNORA33	807.8971901	1.366447687	0.353934432	0.000113046	0.017763279
FAM3B	4832.057259	1.803744235	0.467279276	0.000113341	0.017763279
MEDAG	727.7586555	1.84248799	0.477589499	0.00011437	0.017763279
UAP1	4082.728869	0.665250597	0.17244315	0.000114414	0.017763279
IL36G	4.125225888	-2.885772844	0.748480633	0.00011549	0.017763279
NPY1R	254.1210383	1.673183869	0.434111777	0.000116076	0.017763279
CTH	1042.800427	1.066217194	0.277254149	0.000120243	0.018204638
THRSP	6.885426088	3.147388952	0.818701058	0.000120863	0.018204638
BHLHA15	264.925069	1.995076263	0.519833702	0.000124085	0.018543874
SIK2	4172.810523	0.594946511	0.155227677	0.000126727	0.01879188
HAO1	22.49197649	2.86572223	0.748165899	0.000127972	0.018830523
SAR1A	6499.734214	0.513505759	0.134273939	0.000131136	0.01914893
CHRNA1	196.5727849	-1.983798912	0.51932752	0.000133485	0.019344236
MIR22HG	52.34811258	1.032597096	0.270523604	0.000135067	0.019426288
DUSP4	3035.319699	1.137500875	0.298263755	0.000136879	0.019539933
SEMA3B	2988.811271	1.160490815	0.305025801	0.000142053	0.020128382
CCNH	2519.785231	0.472514486	0.124309411	0.000144046	0.020260687
PPY	14915.70984	-3.439732423	0.907561628	0.000150598	0.020950426
PLIN4	2175.434096	2.069017311	0.546031746	0.00015114	0.020950426
MCCC2	12042.27565	0.665463923	0.175997269	0.000156135	0.021382277
ZDHHC23	473.1686187	0.799079986	0.211366854	0.000156491	0.021382277
JADE1	3348.136508	0.748518456	0.198213981	0.000159166	0.021479133
WIPF3	249.3516645	1.377252812	0.36481234	0.000159856	0.021479133
SNORA22C	1856.738873	1.034147935	0.274009796	0.000160569	0.021479133
CCDC190	32.1715407	-2.976894536	0.790054158	0.000164585	0.021863562
SFTPA1	144.6613521	-2.880012786	0.768596559	0.000178886	0.023599447
PRR26	259.8389408	1.266295111	0.338983201	0.000187291	0.02439681
PCK1	406.9240955	2.125246852	0.568960749	0.000187481	0.02439681
AQP7P1	59.3095225	1.475682644	0.395343448	0.000189468	0.024488782
GBP6	94.98035218	-1.781894361	0.479232768	0.000200629	0.025592103
FOLR1	1689.778333	-1.810113411	0.48683063	0.00020068	0.025592103
TC2N	14885.84648	0.934090193	0.251702877	0.000206375	0.026143979
RIMS1	418.4545657	1.783587339	0.483094162	0.000222491	0.028000171
SGCA	347.4426131	1.772611884	0.480720868	0.000226554	0.028325152
AKIRIN1	1299.54001	0.489190632	0.132770855	0.000229176	0.02846697
ITIH2	432.4812046	-1.885609788	0.512662518	0.000235003	0.028824218
ADI1	1501.474403	0.743705048	0.202203422	0.000235066	0.028824218
CD207	114.111049	-1.456209614	0.396747079	0.000242197	0.029509486
FOXD4	94.70865799	1.362396546	0.371453817	0.000244702	0.029626035
FGFRL1	693.2225788	1.033789908	0.282686548	0.000255166	0.030698565
CPA6	401.0719377	2.34247493	0.642186241	0.000264643	0.031639717
TCTE3	13.98890779	1.057267725	0.290246802	0.000269845	0.031932717
ADIPOQ	105.8083194	2.985508852	0.819723827	0.000270432	0.031932717
TMEM245	9047.765821	0.632476948	0.173752965	0.00027254	0.031984112
MIA3	13812.23637	0.672400904	0.184907485	0.000276456	0.03224585
AVPI1	246.6715829	0.921388588	0.253617289	0.000280158	0.032479646
DMBX1	11.47675082	-2.523189973	0.694958108	0.000282645	0.032570557
MT1M	1202.582873	1.51895258	0.419048341	0.000289222	0.033128924
SLC39A8	2962.719519	1.17641052	0.325174339	0.000297136	0.033656163
LINC00312	3.601235793	2.186895633	0.604515082	0.000297344	0.033656163
PSG4	51.29312747	-2.81328827	0.779120222	0.000305192	0.034341292
GPRC5D	21.3926527	-2.245946414	0.623230384	0.000313698	0.034938081
FAAP24	61.96498452	-0.780721045	0.216665666	0.000314149	0.034938081
PER2	5312.616967	0.477430371	0.13266299	0.000319663	0.035345853
CREB3L4	1285.44812	0.991368363	0.275725302	0.000323778	0.035595109
CMTM7	857.9492719	-0.774701692	0.215675008	0.000328167	0.035871465
KRT6A	29729.95428	-2.467361498	0.687299503	0.000330759	0.035949332
HHLA2	991.6086047	-1.418809941	0.395589536	0.000335055	0.036196995
MEGF10	67.29736704	-1.154602391	0.322051717	0.00033689	0.036196995
CA2	37858.5591	1.892516102	0.528084648	0.000338714	0.036196995
CYP2A6	9.811342501	-2.743373108	0.766563819	0.000345185	0.036597719
ETFDH	2707.323592	0.774498455	0.216508999	0.000347279	0.036597719
RIMKLB	2561.265668	1.018422523	0.284752652	0.000348204	0.036597719
TMEM220	610.7335295	1.121897971	0.314234105	0.000356625	0.037241859
HBS1L	5592.845079	0.458048049	0.128337554	0.000358226	0.037241859
ARHGAP40	127.4971623	2.259294299	0.633924972	0.000365277	0.037769679
SLC45A4	1608.907928	0.866627377	0.24368719	0.000376099	0.038679575
CATSPERB	2041.117454	1.419496878	0.399467871	0.000380185	0.038890724
COX10	1298.879526	0.490386371	0.138062589	0.000382441	0.03891333
HMGA2	1005.695191	-1.915894687	0.539975927	0.000388004	0.039270544
MT1G	5218.75918	2.009734119	0.569328058	0.000415543	0.041836423
TMEM132B	193.317955	1.359901903	0.385519961	0.000419585	0.042022205
CRK	1058.727133	0.416235612	0.118296502	0.000433864	0.043225991
COL17A1	59711.29152	-1.962756122	0.558209406	0.00043783	0.043395033
C16orf62	6278.433285	-0.405628264	0.115421367	0.000440872	0.043471348
S100A1	145.2677922	1.676206847	0.478335327	0.000457894	0.044918255
SGK1	10210.64221	0.75453664	0.215451358	0.000461571	0.045047882
TMEM151A	34.82669909	2.044783409	0.584570976	0.000468899	0.045530812
TXNDC5	54.78965174	0.768578182	0.220234334	0.000483346	0.046270684
TMX4	5430.757229	0.548604428	0.157204776	0.000483483	0.046270684
NDUFAF4	1207.696344	0.775867349	0.222345484	0.000483984	0.046270684
AFMID	1180.461562	0.598202668	0.171490791	0.000486194	0.046270684
KIAA1958	297.5575129	0.53102608	0.152376738	0.00049222	0.046481381
CSN1S1	7.648607996	3.262957981	0.936630233	0.000494496	0.046481381
FN3K	1821.238506	0.904298063	0.259626686	0.000495698	0.046481381
F2	23.53338851	1.797824519	0.516511092	0.00050009	0.046664452
OXR1	7397.531881	0.689472853	0.198236483	0.000505109	0.046825721
FAM46A	1166.056145	0.727254105	0.209150424	0.000506714	0.046825721
SSR2	11481.55875	0.606760584	0.174569816	0.000509432	0.04685059
MUC5AC	204514.2858	2.209731351	0.637157861	0.000524139	0.047972551
DGUOK-AS1	39.27861562	1.54483149	0.446046226	0.000533417	0.048574828
SH3BP1	1810.447031	-0.69194637	0.199857991	0.000535798	0.048574828
PGC	51826.0468	2.988631457	0.86382942	0.000540683	0.048742055
ADRA1B	40.08517173	-1.748651483	0.505647555	0.000543713	0.048742055
MORC4	3297.34736	0.600700167	0.173740161	0.000545287	0.048742055
C17orf99	12.05209642	-2.296864755	0.665192016	0.000554523	0.049337047
SOCS4	1128.69409	0.428741652	0.124541753	0.00057625	0.050944872
KRT16	14994.97907	-1.914374612	0.55621797	0.00057792	0.050944872
AFF4	20625.68738	0.347501835	0.101019843	0.000581851	0.05105608
MRPL41	144.910536	0.529190036	0.153978058	0.000588655	0.051417254
ARHGAP11B	502.5800676	-0.88363942	0.257232906	0.000592177	0.051489757
KIAA0368	17543.61597	0.407621859	0.118740682	0.000597218	0.051693179
NFIB	7534.784596	0.628511063	0.183277499	0.00060517	0.051933054
ODAM	680.4224181	1.515824899	0.44203781	0.00060542	0.051933054
IGFALS	210.2335975	1.857413688	0.541900502	0.00060896	0.051957994
LOC100996842	28.79879057	0.861077795	0.251300186	0.000611434	0.051957994
SIL1	10837.10381	0.544548369	0.158972919	0.000613859	0.051957994
MTRR	4671.197894	0.335166182	0.097915817	0.000619333	0.052137945
ATP6V0D2	98.71175718	-1.452639277	0.424489932	0.000621436	0.052137945
HSPA9	71738.47917	0.59852256	0.17500509	0.000626144	0.052303495
WNT10A	273.5561459	-1.747134883	0.511282609	0.000632779	0.052627951
ENSA	1624.737764	0.347786761	0.101834147	0.000637288	0.05277352
NDUFS1	19554.82358	0.533136583	0.156283985	0.000646463	0.053302539
ACVR1C	229.9864056	1.219442859	0.357981397	0.000658155	0.0535476
LINC00431	9.178809571	-2.80283188	0.82284269	0.000658548	0.0535476
DCXR	4045.597032	0.793410614	0.232976309	0.000660328	0.0535476
PLCXD1	1139.822358	1.269655369	0.372834096	0.000660632	0.0535476
RDH14	18.32166086	0.717730848	0.21086551	0.000664706	0.053650463
PLA2G4A	5391.108067	1.062872916	0.312670737	0.000675497	0.054142014
SLC7A7	4381.088837	-0.687159973	0.202168452	0.000676457	0.054142014
ALDH18A1	16162.98128	0.651972222	0.192149482	0.000691198	0.054917516
SLC26A9	3246.951258	1.67014143	0.492264321	0.000691888	0.054917516
PAFAH2	1111.96506	0.74075104	0.218564675	0.000701066	0.055188358
GSC	106.3035675	1.391427445	0.410552268	0.00070107	0.055188358
LOC105369147	7.497811347	1.450185531	0.428679976	0.000717223	0.056228506
SCN1A	14.2169381	-1.909036359	0.56487659	0.00072601	0.05668509
ZSCAN31	709.4922539	1.01887953	0.301757395	0.000734182	0.056875094
DTX4	1476.99745	-0.769783108	0.227988791	0.00073439	0.056875094
FAM241A	223.4920202	0.639147706	0.189431911	0.000740781	0.05700703
TDRD1	274.7383049	-1.74449104	0.517108302	0.000742054	0.05700703
AKR1C2	5901.306851	1.555582442	0.461614462	0.000752026	0.057542052
ANKRD1	1684.625546	-2.054314999	0.610301742	0.000762489	0.05811016
FKBP11	1992.957941	0.783711952	0.232986955	0.000768887	0.058365213
AIFM1	7737.238749	0.733746565	0.218366287	0.000778962	0.058896286
UBL3	3316.731488	0.707459708	0.210795818	0.000790393	0.059525318
SMAD2	17068.98237	0.436174188	0.130327553	0.000817639	0.060904991
CITED1	34.20605002	-1.727788202	0.516262803	0.000817731	0.060904991
L1CAM	2249.114197	-1.757623794	0.525301608	0.000820063	0.060904991
HSDL2	2419.218197	0.608220557	0.181804512	0.000821448	0.060904991
TGFB2	1126.484812	-1.157479789	0.346789273	0.000844738	0.062389952
PDP1	3217.1779	-0.526261645	0.157739282	0.000849091	0.062470228
KIR2DS4	11.36445764	2.619857015	0.786798073	0.000869176	0.063702935
ATP1A3	643.5689334	-1.392636676	0.418765445	0.000882358	0.064422214
ZNF331	2383.540003	0.98023125	0.295107931	0.000895021	0.065098307
OSBP2	549.4215158	0.973467233	0.293541345	0.000912222	0.066098102
PRR4	4.53741081	3.125997807	0.942999075	0.000916585	0.066163578
REG1B	28197.82727	-2.896077421	0.874074325	0.000921994	0.066288024
BLM	882.9990917	-0.719795364	0.217417082	0.000930742	0.066288024
MYRF	9039.583398	1.126575989	0.34031672	0.00093171	0.066288024
DAP	5557.989196	0.668645574	0.201993261	0.00093217	0.066288024
ACADVL	29063.92372	0.535583348	0.161983522	0.000945009	0.066952157
MICU1	3331.349202	0.491997228	0.149012245	0.000960928	0.067828717
COQ9	5452.453611	0.568406993	0.172378186	0.0009757	0.068587605
ALDH6A1	3923.712398	0.686544051	0.208262247	0.00097885	0.068587605
LOC101927895	28.39109569	0.792678657	0.240654174	0.000988254	0.068757073
COPA	32845.97172	0.45322261	0.137599049	0.000988457	0.068757073
PDK2	2918.928082	0.665318599	0.202061718	0.000992478	0.068758354
KLK6	1616.824893	-2.255630425	0.685237677	0.000995664	0.068758354
DNAJC12	605.5332765	1.12115048	0.34097332	0.001008701	0.069310663
DHTKD1	2635.799294	0.358678936	0.109104755	0.001010909	0.069310663
AUH	4829.948537	0.596308352	0.181506197	0.001018618	0.069544389
CCNG1	2777.292405	0.708485419	0.215704879	0.001021589	0.069544389
ITGA3	23181.78359	-0.940097618	0.286847762	0.001047901	0.071067109
ATP1B1	49420.26464	1.036687333	0.316441051	0.001052574	0.071067109
HLA-DQA1	19471.42785	-1.336316395	0.407984978	0.001055103	0.071067109
ARL1	8104.043335	0.565568113	0.172820589	0.001065731	0.071531106
DLD	13699.80728	0.826215368	0.252720377	0.00107819	0.072114317
GKN1	489.7998778	4.638470012	1.419545425	0.001084734	0.072208479
EPB41L4B	3230.568851	1.102233499	0.337389654	0.001087147	0.072208479
HRASLS2	212.3198871	-1.641558136	0.502783919	0.001094882	0.07247057
DERL2	909.6639293	0.533014961	0.163482337	0.00111262	0.073390737
SMIM14	1985.989611	0.836507131	0.256673755	0.001117944	0.073488465
SMIM6	45.43420597	1.402455761	0.430854483	0.001133697	0.074139371
SUN3	4.013909791	-2.419813908	0.743510081	0.001135597	0.074139371
CYCS	8766.520396	0.770615578	0.23686922	0.001140578	0.074211305
RAB13	8661.817426	0.46501605	0.142987874	0.001145411	0.074273104
MSI2	3595.898109	0.413068065	0.127160452	0.001160558	0.07500108
HP	795.598251	1.852164966	0.570415233	0.001166092	0.075104967
URB1	4391.214285	0.522350916	0.160932904	0.001171341	0.075189893
AKR7A3	4957.93697	1.523976994	0.469997129	0.001184759	0.075796871
PDE6G	75.23392783	-1.570275607	0.484629229	0.001194632	0.076173715
SRPRA	9535.323364	0.396759539	0.122589267	0.001210074	0.076902001
ELL2	6067.622268	0.54636648	0.168982471	0.001223805	0.077384608
HMGN3	6918.65736	0.784117693	0.242549325	0.001225759	0.077384608
FOXD1	329.0428093	-1.598561247	0.494985124	0.001240009	0.078026771
RAC2	5284.295415	-0.894020887	0.277100997	0.001253861	0.078639708
ODC1	4604.580694	0.670865384	0.207998727	0.001258257	0.078657539
SNORA65	169.6930897	1.414707393	0.439201577	0.001277045	0.079351818
NPY5R	20.90704261	2.091624113	0.649453848	0.001279273	0.079351818
SLC46A1	819.9318491	0.988659915	0.307035159	0.001281808	0.079351818
GLUL	62643.29182	0.75612208	0.234955338	0.001290193	0.079613204
GK	9281.2871	0.818461004	0.254453445	0.001297441	0.079803053
PDE3A	4288.380413	1.067066762	0.331903042	0.001304466	0.079977981
PRADC1	367.0052876	0.790071789	0.245905965	0.001314011	0.080305789
ATP5E	60.22840874	0.820439323	0.25556504	0.001325985	0.080610586
DPCR1	601327.5504	2.043245034	0.636528214	0.001327426	0.080610586
SCARNA8	716.3796773	1.574216082	0.490661559	0.00133497	0.080812137
TFB2M	1478.777574	0.59471159	0.185456536	0.001342465	0.081009515
NDST4	12.03527968	-2.233384725	0.69668865	0.001347277	0.081044227
ANXA8	913.7956689	-1.848566985	0.57867837	0.00140091	0.084006265
NDUFS2	15312.908	0.524090529	0.164204947	0.001414453	0.084553355
MUC20	6842.228054	-1.149275976	0.36034019	0.001425589	0.084953563
TESC	9196.428797	1.018932028	0.319718726	0.001437747	0.085387105
ZSWIM7	535.4175062	0.558404527	0.175259891	0.001441792	0.085387105
HES2	14.44783751	-2.086673172	0.655299005	0.001451011	0.085556844
DACT2	162.3837773	1.390363652	0.436700773	0.001453603	0.085556844
GRHPR	5563.350463	0.383675401	0.120579426	0.001462967	0.085843866
CD55	38966.14782	1.270767774	0.399579828	0.001471429	0.086076364
SRPK2	4815.909729	0.291087495	0.091611951	0.001486037	0.086630017
ASGR1	65.99073058	1.036248575	0.326209657	0.001489951	0.086630017
NAPA-AS1	4.894699889	1.132634375	0.356794595	0.001501095	0.087013463
LYSMD1	415.4299117	0.478377493	0.150798842	0.001512425	0.08716142
B3GNT7	920.792985	-1.153622	0.36366342	0.00151276	0.08716142
POMGNT1	7579.205537	0.437548361	0.138015035	0.001522843	0.087371069
ADGRG7	326.5746039	-2.155477038	0.680007991	0.001525534	0.087371069
LARP4B	5860.917325	0.330147694	0.104281368	0.001545871	0.08827152
LOC400464	56.68213257	-1.133691224	0.358204966	0.001551239	0.088314417
ZBTB38	6976.030558	0.469081231	0.148367867	0.001568999	0.089060488
SEC22B	1650.973077	0.528179919	0.167273094	0.001590789	0.08987403
SSR1	9307.079448	0.570387185	0.180660339	0.001592728	0.08987403
GALNT9	8.516882355	-1.911634994	0.606032724	0.0016086	0.090279272
CD109	6106.073417	-1.030801398	0.326802074	0.001609349	0.090279272
LY6D	150.7315884	-2.653156186	0.842841168	0.001644636	0.091868629
HP1BP3	11930.8388	0.272734203	0.086668674	0.001650338	0.091868629
MAEA	2102.76134	0.40182575	0.127728553	0.001655567	0.091868629
TGM5	68.9263144	-1.877776711	0.596934213	0.001656891	0.091868629
ODAPH	22.30377169	-2.142533288	0.681369315	0.001663981	0.09199504
ACE2	2099.651847	-1.600307576	0.509552855	0.001685955	0.092941303
ZBTB5	843.5953673	0.349761752	0.111417792	0.001694149	0.093124626
DNAJC10	17459.93325	0.580238763	0.184928613	0.00170316	0.093351692
BMP2	942.1726108	-0.727085586	0.231885828	0.001715423	0.093597696
BAIAP2-AS1	283.8870116	-0.809646033	0.258283536	0.001720194	0.093597696
PHOSPHO1	4.5979407	-2.301621715	0.734322319	0.001722364	0.093597696
FAM187A	12.94686266	-1.13745955	0.363155121	0.001735259	0.093597696
SKA1	59.86431783	-1.00846048	0.321975578	0.001735593	0.093597696
SRPRB	4383.317013	0.627227272	0.200274099	0.00173712	0.093597696
MELTF	1866.683517	-1.275296367	0.407473767	0.001749473	0.093597696
ATPAF1	1174.465855	0.512249803	0.163723178	0.001755483	0.093597696
UCA1	30.67195902	-1.722884858	0.550723801	0.001757602	0.093597696
KNG1	32.3432328	1.806606415	0.5776846	0.001764059	0.093597696
IL31RA	193.3150731	-1.495165679	0.478139789	0.001765716	0.093597696
UQCRH	6420.846374	0.670778655	0.214516042	0.001766364	0.093597696
ALDH3A1	2115.040121	1.918404644	0.614881994	0.001808782	0.095517762
TPK1	471.7919692	0.612442406	0.196369402	0.001815719	0.095517762
GRIK1	8.686198884	1.605960759	0.514974245	0.001817579	0.095517762
COX5B	7264.361854	0.593775746	0.190514876	0.00182894	0.095851484
ERLIN2	9380.68165	0.503792498	0.161744239	0.001841023	0.096209522
MMP3	368.8002576	1.467359619	0.471238031	0.001846699	0.096209522
P2RY2	97.24011718	-1.122905827	0.360694693	0.00185086	0.096209522
LGALS9B	242.2503144	1.764380164	0.568513536	0.00191248	0.09844569
SLC30A7	4569.201682	0.41778913	0.13462611	0.001913567	0.09844569
CD1A	85.13782303	-1.246612804	0.401729292	0.001914942	0.09844569
DNAJC25	459.4856428	0.514261964	0.165772416	0.001920773	0.09844569
TNIK	6227.376815	-0.54540478	0.175898652	0.001930792	0.09844569
SDHAF3	361.0019925	0.616344491	0.198779508	0.001931003	0.09844569
PPL	12693.67144	-0.895398031	0.288979688	0.001945155	0.09844569
ERGIC1	14459.54486	0.71361342	0.23032621	0.001946522	0.09844569
SPNS3	79.95896745	1.129346974	0.364601824	0.001951734	0.09844569
RTN4R	622.1907304	-1.275201447	0.411713732	0.001952913	0.09844569
KCNU1	4.688254739	2.379928617	0.768436473	0.001954205	0.09844569
NMUR2	298.85871	-2.287327237	0.738588893	0.001955636	0.09844569
GPER1	81.24663867	1.136666899	0.367299231	0.001970374	0.098711731
CCDC28A	1619.190492	0.53908919	0.174207059	0.001971242	0.098711731
CPT2	3019.992251	0.62000576	0.200437436	0.001979684	0.098875665
SLC44A5	1150.772332	1.459564738	0.472257124	0.001997427	0.099502055
NUDT12	1131.853318	0.739229859	0.239412439	0.002017231	0.100227577
TMEM2	19037.43585	0.508084144	0.164607756	0.002024357	0.100294225
NFKBIE	916.5848812	-0.727911722	0.235886965	0.002029714	0.100294225
SCN4A	75.981199	1.70781473	0.553554635	0.002034302	0.100294225
TBXAS1	5169.191734	-0.673945789	0.218761601	0.002064927	0.101542364
SNX9	9622.559743	0.37535457	0.121915676	0.002078328	0.101888427
C1orf56	81.2108536	0.767604935	0.249368878	0.002082617	0.101888427
CTSH	13756.63984	-0.599710605	0.194961716	0.002097677	0.102363403
LHCGR	8.573522708	2.037885082	0.663035693	0.002115157	0.102953786
FABP2	20.67611856	2.3961133	0.779991254	0.002126478	0.103242144
PLCB1	3004.887197	0.603046872	0.196375249	0.002134215	0.103355418
CAPN6	2254.88549	1.295866474	0.42215713	0.002143236	0.103469583
LVRN	60.68387034	1.154692757	0.376260628	0.002148743	0.103469583
PON2	16949.77143	0.787271196	0.256626912	0.002156658	0.103469583
HBG2	251.8871383	-2.653025895	0.86486781	0.002158208	0.103469583
VIL1	3454.841469	-1.325286713	0.432639254	0.002189394	0.104565708
OR7E12P	3.420689883	-4.406255108	1.438587437	0.002192004	0.104565708
NOG	61.20132482	-1.504948913	0.49200875	0.002222367	0.105482728
SMIM12	987.7988645	0.47555137	0.155480165	0.002223751	0.105482728
LINC00261	23.39242128	1.946614524	0.636552687	0.002227771	0.105482728
TCIM	2386.820435	0.830091244	0.271549976	0.00223666	0.105642153
TSNAX	1052.782078	0.583212167	0.190906216	0.002250854	0.105837755
CYP24A1	344.9735637	-1.798863766	0.588947738	0.002255344	0.105837755
ISCA1	1060.424553	0.61296073	0.200701214	0.0022574	0.105837755
WDR45	2275.130258	0.362776188	0.118866508	0.002273501	0.106332032
APOA5	10.55238154	3.773440752	1.239796285	0.002337678	0.109066911
LRRN4	86.98077635	-1.541700331	0.50667053	0.002343831	0.109087927
RASD1	1175.731089	1.208415494	0.397250439	0.002350519	0.109133674
PRDX2	3380.741407	0.54198154	0.178242202	0.002360268	0.109136756
CEACAM6	131026.6529	-1.383038338	0.454892082	0.00236291	0.109136756
UBB	128496.3436	0.528899218	0.173993988	0.002367701	0.109136756
PRKAB1	1792.268908	0.570956345	0.187918344	0.002379	0.109320925
SMPDL3A	2005.476001	0.811051423	0.26698651	0.002383126	0.109320925
SNORA75	611.3177572	1.493165424	0.49180676	0.002396745	0.109682639
FAAH2	1598.661409	0.802964564	0.264546547	0.002403374	0.109723494
ISG20	2104.307221	0.856231787	0.282264818	0.002417873	0.110122617
MUC6	289571.5716	1.893289177	0.624606281	0.002436063	0.110687526
RNASE7	70.10437943	-1.941320716	0.641709234	0.002484407	0.112357673
CHST4	910.2844756	-1.447273951	0.478445631	0.002486745	0.112357673
NANS	3469.176301	0.730677314	0.241597099	0.002491573	0.112357673
FAHD2B	568.0139172	0.646870326	0.21392716	0.002496315	0.112357673
LOC100134868	45.97838338	0.954635598	0.31607551	0.002525436	0.113401556
PRAG1	1855.276573	-0.680253742	0.225383826	0.0025428	0.113586361
TMED7	150.7700086	0.766949041	0.254173102	0.002549296	0.113586361
WNT5B	221.4339867	-1.103630665	0.365806548	0.002553075	0.113586361
SLC14A1	715.8421413	-1.641800611	0.544279894	0.002557417	0.113586361
RNASET2	19716.38498	0.938423213	0.311154549	0.002561846	0.113586361
DUSP16	2433.487967	0.496025604	0.164507719	0.002567999	0.113586361
PEX7	1922.857152	0.633606706	0.210174895	0.00257264	0.113586361
COX7B	8127.51809	0.766109749	0.254171584	0.002577055	0.113586361
LRRN1	1427.385002	-1.171101281	0.388770662	0.002592599	0.113928452
CATSPER1	291.2518526	-1.099541624	0.365220352	0.002607104	0.113928452
PCCA	9701.465083	0.598518904	0.198835332	0.002611415	0.113928452
NEDD9	9767.988698	0.606297748	0.201422292	0.002611766	0.113928452
INTS10	4473.567879	0.366086632	0.121633414	0.002614595	0.113928452
UQCRFS1	3263.547206	0.541868558	0.180093181	0.002622616	0.114018237
GK3P	10.24475106	1.232357639	0.409751252	0.002633411	0.114227932
TPPP	94.52342937	1.026640788	0.341464229	0.002642013	0.114293311
HYAL1	1497.209702	1.115262147	0.371008877	0.002646868	0.114293311
ERP44	9912.286926	0.729735979	0.243001311	0.002673214	0.114582934
MPC2	2952.647926	0.814714806	0.27133643	0.002676839	0.114582934
ATP2B3	19.98107709	-1.447880183	0.482282443	0.002680874	0.114582934
DSC3	1143.820721	-1.72834105	0.575724006	0.002681853	0.114582934
CAPN14	32.29213079	1.266227154	0.421876604	0.002687272	0.114582934
CYP2E1	165.8093922	1.161214547	0.386921661	0.002689515	0.114582934
SELENOK	782.5336935	0.674303762	0.22485171	0.002709722	0.114936441
GFM2	2817.261586	0.474184772	0.158121154	0.00270983	0.114936441
MRPL50	825.2462103	0.542790101	0.181154082	0.002732867	0.115657115
CTNS	1403.959439	0.507727855	0.169591781	0.002755053	0.116338649
UBASH3B	1379.6137	-0.818136211	0.273471715	0.002774591	0.116905598
CARD11	4086.197393	-0.828354834	0.277179707	0.002803396	0.117859714
TTC9	469.234838	-0.836164933	0.279989586	0.002822698	0.118410961
C1orf27	3686.525332	0.514671862	0.172408804	0.002834086	0.118628497
EFNA2	99.53905426	-1.710087922	0.573084711	0.002845017	0.118722189
LAMTOR2	7578.022053	0.556388852	0.186487056	0.002849485	0.118722189
GNPNAT1	1673.802387	0.760702162	0.25501762	0.002854943	0.118722189
SFXN4	1068.231933	0.535689747	0.17969559	0.00287219	0.119180325
DPM3	354.7255361	0.821807129	0.275776537	0.002882721	0.119358376
UBXN8	579.2838549	0.579867113	0.194771866	0.002909316	0.120199376
DUSP27	67.799679	1.912931628	0.643141787	0.002936057	0.120917871
GALE	5813.191608	0.976624203	0.328386254	0.002939349	0.120917871
RAB1A	9544.587506	0.492459451	0.165722852	0.002962674	0.121523109
HEPHL1	11.003021	-2.073859405	0.697996434	0.002966767	0.121523109
LINC00597	2.087459583	2.177084501	0.733257962	0.002987154	0.121637779
ACAT1	5725.878416	0.780020523	0.262756819	0.002991574	0.121637779
NDUFA1	10713.53168	0.577789316	0.194643722	0.0029931	0.121637779
EPB41L4A-AS1	6.812191581	1.60957616	0.542264272	0.002995002	0.121637779
UTP11	2548.210293	0.41505559	0.139957637	0.003021126	0.122171388
POR	4232.005223	0.663835833	0.223891299	0.003026911	0.122171388
CDKN2AIPNL	181.3541204	0.558929756	0.188552761	0.003033577	0.122171388
PLAGL1	1269.03012	0.78423439	0.264559397	0.003033688	0.122171388
C18orf54	245.6909037	-0.620793336	0.209677883	0.003069406	0.123350153
FSCN1	2292.182576	-0.939285072	0.317522172	0.003094698	0.124105823
MID1	3166.26151	0.502708326	0.169995551	0.003104616	0.12423448
SNORD91B	26.45261692	0.891640851	0.301580283	0.003110895	0.12423448
MRGPRE	1.813614586	-2.807248685	0.949882122	0.00312299	NA
CNTD2	6.704808269	-1.97752018	0.669459682	0.003137808	0.125048173
LOC101927189	2.915714267	-2.459210504	0.833102764	0.003158566	0.125613722
PLAA	4173.534166	0.34845506	0.118152142	0.003185911	0.126382371
MYH16	186.827667	-1.711759696	0.580512793	0.003191107	0.126382371
ZMYND19	363.4732317	0.410972123	0.139525242	0.003224292	0.127432832
SDHAF4	252.070141	0.572808966	0.194627272	0.003249357	0.127957833
PSD2	13.75999854	-1.148481857	0.390279941	0.003253499	0.127957833
SCRN1	2807.574765	-0.586370814	0.199331582	0.003264313	0.127957833
SPTSSB	221.3026058	-1.469922078	0.499721933	0.003266479	0.127957833
PLA1A	693.1826432	-1.018484714	0.346299746	0.003271022	0.127957833
ABLIM1	12497.69249	0.45857592	0.156002433	0.003286962	0.12796535
PAQR7	347.8509954	-0.711634326	0.242119007	0.003290688	0.12796535
UQCRHL	691.2161475	0.72565039	0.246949951	0.003298565	0.12796535
CCL18	875.986952	-1.187133676	0.404046419	0.003302176	0.12796535
IFNAR2	3439.512201	-0.446035004	0.151822127	0.003304662	0.12796535
DAPP1	961.9352084	-0.769313248	0.261937753	0.003313957	0.128066017
SPDEF	847.1222117	1.378472985	0.469810623	0.003345127	0.129009933
MEP1B	67.9776042	-1.611349912	0.550061977	0.003396203	0.130716246
AJUBA	664.8150378	-0.629268612	0.214931813	0.003414143	0.131142839
RUFY4	32.67195365	-1.287098675	0.440209743	0.00345753	0.132543253
MMP7	54919.72167	-1.310154804	0.448322194	0.003473998	0.132908223
TMEM57	3041.730487	0.404161862	0.138392454	0.00349578	0.133072216
DNAJB9	2116.555807	0.691938849	0.236950972	0.003498323	0.133072216
FRMD5	742.6095236	-1.013092506	0.346937222	0.003499154	0.133072216
SLC25A13	9689.745425	0.48595697	0.166711401	0.003557348	0.135016881
ANO7	334.670757	1.528295552	0.524459467	0.003567849	0.135147284
BBIP1	827.9909873	0.547698114	0.188046949	0.003584788	0.135326223
SOSTDC1	146.2728821	-2.132065104	0.732107938	0.003588608	0.135326223
CPB2	36.96260221	-1.903349486	0.653672916	0.003593796	0.135326223
KRT23	2952.790868	-1.408475785	0.484585933	0.003654324	0.137335083
NFS1	1224.61276	0.387263065	0.133305488	0.003671596	0.137674196
RND1	521.6766484	1.134849974	0.390713722	0.003677741	0.137674196
TMEM263	1276.953941	0.470128212	0.162035081	0.003715021	0.138222166
CHRDL2	227.5661566	1.318389947	0.454426428	0.003717157	0.138222166
TSIX	5.087797992	-2.190607074	0.755129264	0.003720099	0.138222166
SPRR3	374.278378	-2.199103417	0.7583173	0.00373189	0.138222166
IGSF8	1447.56313	0.488352696	0.168403341	0.003732828	0.138222166
MFSD2A	759.8272074	1.162816999	0.401019067	0.003735734	0.138222166
TNFRSF1B	1530.938657	0.75727819	0.261217121	0.003743103	0.138227448
HOXB8	70.44462394	1.675666155	0.57825319	0.003757817	0.138503444
CDSN	74.63170918	-1.530390616	0.528384856	0.003775239	0.138579577
MTRNR2L8	181.8311909	1.375378491	0.474991846	0.003784545	0.138579577
SAR1B	8614.200933	0.681263333	0.235300433	0.003788066	0.138579577
PLA2G12A	815.1468875	0.570322669	0.196996553	0.003790503	0.138579577
CDH3	13437.21494	-1.145812899	0.395841432	0.003796105	0.138579577
CCL17	143.7463256	-1.4647174	0.506118258	0.003803414	0.138581934
IGF2BP1	64.59712594	-1.980547708	0.68452161	0.003811792	0.138623121
TLL2	156.6556215	1.012770688	0.350351784	0.003843542	0.139512549
ATP5J2	1485.883867	0.738192351	0.255685006	0.003887905	0.140492686
RNF135	1243.327211	-0.355839154	0.123271444	0.003893908	0.140492686
CLEC4G	10.82263302	1.388860547	0.481194578	0.003898297	0.140492686
VWCE	68.03460552	-1.269625456	0.439904868	0.003900031	0.140492686
COQ8A	6807.701922	0.683803816	0.236974965	0.003907267	0.140492686
PCCB	5096.119568	0.508367211	0.176350794	0.003942772	0.141419361
FAM8A1	883.4889072	0.510413569	0.177085453	0.003947825	0.141419361
TMEM213	15.39097306	-2.219753105	0.770574336	0.003968591	0.141897527
CDKL5	5978.083629	-0.381053788	0.132349151	0.003987417	0.142304652
PODXL	12800.76904	-0.874269117	0.304004365	0.004029489	0.143050051
FUCA2	4212.765879	0.640853196	0.222862515	0.004033191	0.143050051
POC1B	2293.512059	0.640236822	0.222675361	0.004037681	0.143050051
NDUFA6	5392.561551	0.585325532	0.203623333	0.004046032	0.143050051
TRUB2	1928.678453	0.491051325	0.170832116	0.004047097	0.143050051
SLC6A3	48.95826781	-1.857406943	0.646424281	0.004061365	0.143050051
RAB18	15548.7202	0.398394316	0.13868214	0.004069606	0.143050051
PDGFA	1318.376919	0.684149159	0.238229875	0.004081379	0.143050051
SLC10A1	2.926148324	-2.916987732	1.01579699	0.004083676	0.143050051
PDCD6	4547.942382	0.450629834	0.15695031	0.004089653	0.143050051
FEZF2	2.513213065	2.144187261	0.746819387	0.004090563	0.143050051
ZSCAN12P1	45.55899983	1.077083686	0.375513659	0.004126915	0.144057936
PAK4	1621.294611	-0.590797767	0.206150706	0.004158864	0.144908752
TNK1	372.1121249	0.580572018	0.202732134	0.004186722	0.145614183
CRY1	2197.000265	0.434520353	0.151810183	0.004206305	0.146029772
ANXA8L1	1698.768395	-1.602434438	0.559975628	0.004214891	0.146038979
SCO1	2721.068327	0.501439008	0.175261377	0.004221839	0.146038979
GCC2	19698.97637	0.364918522	0.127577923	0.004231631	0.14611349
LINC01128	45.34774388	0.752132626	0.263131389	0.004257942	0.146530896
C5orf17	24.33356738	-2.044059644	0.715223539	0.004264129	0.146530896
ARC	9.411641731	1.729239999	0.605107562	0.0042667	0.146530896
ENPP6	25.10219125	-1.50655372	0.527476114	0.004288053	0.147000291
CAAP1	1034.621059	0.550742844	0.193018437	0.00432654	0.147788257
ANK1	1873.724059	1.002719172	0.351425772	0.00432693	0.147788257
ACBD5	13567.63307	0.506480468	0.177598019	0.004346749	0.147788257
SHKBP1	2783.831576	-0.540321688	0.189523274	0.00435886	0.147788257
TSPEAR-AS1	3.056666688	-3.173313551	1.113157567	0.004361876	0.147788257
CST5	15.89919623	-1.947519088	0.683167056	0.004362014	0.147788257
1-Mar	513.5646842	0.733260893	0.257239816	0.004365119	0.147788257
RENBP	538.3923325	-0.882467613	0.309767253	0.004388327	0.148311505
AKR1D1	1.396432477	2.524588461	0.886690328	0.004410506	NA
TMEM229B	137.1208553	-0.728134886	0.255927017	0.004439915	0.149790375
BTG3	1303.705033	0.48331066	0.16991604	0.004449394	0.149845868
SNORD139	1.492273187	1.827238584	0.642707093	0.00446862	NA
CCNB3	154.1492188	0.672026997	0.236402261	0.004472942	0.150374182
SLC22A3	2497.87822	1.004737073	0.353525666	0.004482468	0.150430048
CHMP1B	3633.242122	0.434652808	0.15296706	0.00449047	0.150434679
ANKRD19P	4.940574477	-2.610624405	0.91946619	0.004521509	0.151209681
IGFBPL1	46.51825009	1.27166424	0.44807695	0.004539025	0.151518045
CALHM6	172.671009	-0.891369302	0.314136912	0.004546571	0.151518045
APOO	867.630665	0.633239736	0.223227132	0.004557517	0.151618693
NAPG	2320.498817	0.42017711	0.148177343	0.004573444	0.151884391
NTSR1	75.85828803	-2.224191728	0.785196564	0.004616304	0.152753374
SNORD4A	14.98860282	0.913642927	0.322562692	0.004619269	0.152753374
CSTF2T	2948.250558	0.298902806	0.105541574	0.004624542	0.152753374
TMEM265	137.0736206	-0.815364596	0.287951738	0.004631552	0.152753374
SUCLG2	7603.029957	0.497318985	0.175678067	0.004642389	0.152847246
VMO1	130.5114311	0.734473679	0.25974599	0.004688939	0.154114628
DCAF8	6966.320918	0.347727868	0.123047293	0.004713779	0.154364325
GDPD1	379.3562677	0.774558631	0.274114735	0.004718139	0.154364325
DCAF12L1	9.014011786	-2.015674589	0.713626288	0.004734676	0.154364325
ZNF114	29.9493485	-1.069416143	0.378631368	0.004736544	0.154364325
DNAJC13	12101.90407	-0.191195482	0.067694132	0.004736884	0.154364325
MRAP	9.025627848	2.745522324	0.972481832	0.004754513	0.154638955
CYB5D1	281.9341002	0.464778064	0.164736844	0.004782401	0.154638955
FAM71E2	8.69762988	-2.293540469	0.812943381	0.004783251	0.154638955
PDCL	1023.243865	0.298991076	0.105979547	0.004784214	0.154638955
LRAT	71.99786154	-1.36861204	0.485131917	0.004785732	0.154638955
NDUFA10	8710.736107	0.313382572	0.111123529	0.00480045	0.154852973
OVOL1	301.3290655	-1.221805823	0.433339159	0.004809643	0.15488833
EBLN3P	51.13001078	1.153415654	0.409434929	0.004846072	0.15567435
RNASE4	2366.005675	0.906332655	0.321758582	0.004850327	0.15567435
TYRO3	900.7638179	0.796605367	0.282919093	0.004867641	0.155738812
ACRV1	15.19592335	-2.703258473	0.960100202	0.004868619	0.155738812
TMEM229A	5.054400052	-2.409368545	0.85640835	0.004902966	0.156575683
PNPLA1	11.15614861	-1.263334526	0.449590684	0.004954674	0.157963255
SLC7A1	3907.084502	0.670650809	0.238838646	0.004985548	0.158610784
IBTK	11929.78683	0.434783322	0.154860668	0.004991567	0.158610784
CHCHD10	1742.641406	0.635175577	0.226284746	0.005000916	0.158644301
NSG1	204.5775888	1.048786946	0.37375297	0.005014565	0.158813943
FNDC3A	17349.88903	0.344875199	0.122997822	0.005048652	0.159062868
POLR2K	1892.518166	0.479172894	0.170936906	0.005059593	0.159062868
LBH	2628.751394	-0.653606636	0.233193255	0.00506526	0.159062868
PYROXD1	1808.023295	0.524195495	0.187040956	0.005069711	0.159062868
RAET1G	117.3975404	1.173695842	0.418799064	0.005070391	0.159062868
PNPLA8	3164.272802	0.376573154	0.134374998	0.005072317	0.159062868
TRIM14	1246.44797	-0.552861376	0.197351813	0.00508814	0.159228397
GOLT1B	1502.082429	0.412109492	0.147164135	0.005104894	0.159228397
LOC730183	6.239060959	1.058457989	0.37799786	0.005107582	0.159228397
TM4SF5	718.6072119	1.595225108	0.569731356	0.005110891	0.159228397
TRIP6	1040.018192	-0.506447094	0.181026648	0.005147771	0.160116618
PTGR2	1057.072482	0.516880645	0.184843978	0.005169016	0.160370696
EVX1	7.206593873	-2.714467687	0.970812921	0.005172707	0.160370696
HCAR1	83.2392414	-1.482558885	0.530342979	0.005182401	0.160411244
LOC105376805	3.334308574	1.978852743	0.708109383	0.005197072	0.160605466
PDHB	4565.033768	0.4181089	0.149698007	0.005221914	0.160953138
IFI27L2	998.9647955	-0.499599145	0.178907774	0.00523032	0.160953138
ELOA	3395.967279	0.387232047	0.138678781	0.005233564	0.160953138
PLTP	14217.54928	0.805000619	0.288549436	0.005273756	0.161928861
CDC37L1	1559.049366	0.436064663	0.156451031	0.00531611	0.162967722
CLEC4C	9.868368588	-1.646584135	0.591020037	0.005336223	0.163119001
PDHX	4668.912696	0.351634926	0.126219962	0.005338099	0.163119001
PMF1	22.07147635	0.731627112	0.2626745	0.005347833	0.163155811
RINT1	2020.207427	0.446160161	0.160304182	0.0053824	0.163948927
SLC22A18AS	88.71161319	-0.989315305	0.355642755	0.005406383	0.164417641
C12orf75	3403.510995	-0.612817629	0.220428293	0.005433842	0.164990411
AQP3	3435.912142	0.897720411	0.323022483	0.005450526	0.164991673
IL36RN	2.456113826	-3.234694072	1.163939816	0.005451134	0.164991673
UNC13B	8298.511693	0.5448318	0.196105623	0.005465139	0.165104471
SLC16A5	982.0906897	-0.819737346	0.295098626	0.005472123	0.165104471
SERPINB4	559.1911438	-1.908916864	0.687847014	0.005516683	0.166186803
TP53INP2	153.1527109	0.660966117	0.238218237	0.005526551	0.166222304
IFIT1B	4.309397027	-1.618673709	0.583621437	0.005545694	0.166536237
SDC4	12474.78104	-0.700745979	0.252708053	0.005555121	0.166557841
ADGRG5	111.7403964	-0.954878817	0.344484512	0.005572906	0.16660533
PKD2L1	52.6729281	-1.212992495	0.437673914	0.00558068	0.16660533
GFPT1	38776.10275	0.574339655	0.207262744	0.005587234	0.16660533
DCHS2	566.9207477	-1.229809725	0.443843333	0.005591543	0.16660533
PMPCA	2606.604826	0.354730744	0.12815459	0.005640302	0.167796799
PKN1	5963.16513	-0.465459683	0.168216611	0.00565703	0.168033109
KCNQ1	5767.285312	0.828067092	0.299399519	0.005679039	0.168425314
ASB9	320.9433185	-1.043014711	0.37721152	0.00569113	0.168522632
C9orf66	12.5960692	1.109230425	0.401282947	0.005706076	0.168704074
TFF2	12075.0572	1.735496152	0.6282991	0.005741095	0.169473277
CEBPA	526.5020844	-0.866990968	0.313951379	0.005752853	0.169473277
NUDT1	318.526814	-0.539385826	0.195343639	0.005758672	0.169473277
CCDC163	84.36459526	0.72944165	0.264436551	0.005807172	0.170623642
SEC11C	3331.783244	0.787085014	0.285420129	0.005822087	0.170623642
NDUFA5	2726.814	0.610639486	0.221446769	0.00582452	0.170623642
PGLS	1678.741465	-0.394590396	0.143171633	0.005850129	0.171111787
WFDC12	1.636729632	-2.274762736	0.825773644	0.005874509	NA
SH3BGRL2	1585.857805	0.802071439	0.291175465	0.005876424	0.171618482
PRR29	34.36525021	1.115115982	0.404967715	0.005894515	0.171884405
BET1	811.782818	0.488941122	0.177606521	0.005906168	0.171962076
PTCD3	5207.56206	0.431033815	0.156648166	0.005930407	0.172249149
LINC00467	7.884570414	1.430354377	0.519937487	0.005941143	0.172249149
IL33	933.1834211	1.149029566	0.417691088	0.005943041	0.172249149
ZDHHC11B	207.3051268	1.0783795	0.39227268	0.00597672	0.172963216
COX6C	1954.081877	0.603325335	0.219523386	0.00598975	0.172975826
SLAIN1	907.5833943	0.83082187	0.302332356	0.005995241	0.172975826
FAM162A	2115.392015	0.495304334	0.18029946	0.006012105	0.173201143
PCYOX1	3429.333981	0.529033148	0.192615001	0.006021959	0.173224136
LINC-PINT	38.06878532	1.111673439	0.405176681	0.006075551	0.174132298
NDUFA8	2107.647377	0.537543944	0.195927475	0.006077206	0.174132298
MCF2L	2598.429571	0.569901185	0.207750851	0.006084446	0.174132298
OAS3	4423.024213	-0.764285809	0.278641621	0.006089942	0.174132298
UQCRC2	12778.12524	0.39350995	0.143596128	0.00613656	0.174970354
C12orf56	73.95778788	-1.787713223	0.652480945	0.006146342	0.174970354
NRN1	169.648793	1.167200696	0.426008722	0.006146692	0.174970354
SLC2A4	112.6760342	1.100060741	0.401806515	0.006185408	0.175562167
MORF4L2	5844.214267	0.414593496	0.151435055	0.006185838	0.175562167
SMIM4	462.0300905	0.482063636	0.176196975	0.006220313	0.176279073
STX5	2407.333659	0.27175967	0.099410474	0.006262467	0.17721114
ERP29	5669.016747	0.474202435	0.17353772	0.0062844	0.177569112
HLA-DQB1	10402.03338	-1.087760118	0.398235792	0.006305681	0.17767516
DLGAP1-AS1	521.816701	0.649632182	0.237839184	0.00630673	0.17767516
ATF6	9515.350492	0.255627141	0.093622941	0.006325944	0.177954397
REG3A	36175.81399	-2.371921484	0.869890354	0.006397308	0.179484247
F12	146.7302419	-0.936273358	0.343385176	0.006399093	0.179484247
NDUFV2	12056.61216	0.612496345	0.224687478	0.006410848	0.179550689
PLAT	16073.22997	-1.042809209	0.382711059	0.006434141	0.179825165
DCUN1D4	2276.140267	0.305645352	0.11218308	0.00643945	0.179825165
CCPG1	20.71565826	1.174653124	0.431245901	0.0064524	0.179924149
ZNF57	915.1263015	0.613466159	0.225408017	0.006497047	0.180449061
PLA2G4C	594.2256013	-0.741644283	0.272509876	0.006498014	0.180449061
LINC01225	2.851062203	-2.693305721	0.989656553	0.006499524	0.180449061
PITPNA	5750.771438	0.320148071	0.117727024	0.006539845	0.18104658
DDX43	366.9816852	1.182860288	0.434970478	0.006539975	0.18104658
IFITM4P	3.105698076	-1.6897722	0.621807584	0.006577393	0.181219086
MANEA	1244.439384	0.58787207	0.216349054	0.006582907	0.181219086
SDHC	6649.366264	0.486040143	0.178873723	0.006583185	0.181219086
TSACC	8.066465331	1.09659848	0.403579786	0.006584101	0.181219086
GINM1	2832.157822	0.420245354	0.154797475	0.00663143	0.181880629
CHRDL1	2028.517294	1.399674974	0.515622415	0.006636893	0.181880629
CPLX1	53.04407131	1.104509493	0.40690503	0.006639275	0.181880629
KRTCAP2	11204.1772	0.505622111	0.186347739	0.00666116	0.181880629
ENDOV	243.2208761	-0.473394695	0.174480002	0.0066642	0.181880629
NKIRAS1	382.4696529	0.484136067	0.178452177	0.006668239	0.181880629
AQP5	1984.120269	1.553381655	0.572642932	0.006674693	0.181880629
ACAD8	1757.182987	0.448037752	0.165258097	0.006705241	0.182453145
PIGZ	140.7814741	0.817146025	0.301602603	0.006741585	0.183181493
GJB2	4341.643448	-1.096242157	0.404776532	0.006763597	0.18335728
CCDC129	42.06578578	-1.395831021	0.51543061	0.006767225	0.18335728
EEF1A2	2935.456491	1.358296452	0.502214809	0.006838411	0.184975674
MT1E	7260.433325	0.812650092	0.300510752	0.006846295	0.184975674
RARRES3	3342.58953	-0.803898202	0.297511589	0.006890851	0.18591692
ZKSCAN1	9346.439203	0.46508984	0.17219437	0.006913997	0.186131898
SLC15A2	905.0753047	-0.878353779	0.325254606	0.006923296	0.186131898
ARFGAP3	7486.00042	0.418033795	0.154810991	0.00692801	0.186131898
TOB1	8024.519649	0.598249884	0.221663129	0.0069566	0.186637865
ADGRF2	13.88351951	-1.489829447	0.55215954	0.006971836	0.186784663
AP5M1	2510.22114	0.462152886	0.171336192	0.006989474	0.186995304
ZNF552	1605.264998	0.607344952	0.225210827	0.007001267	0.187049215
FERMT3	2167.335435	-0.814485685	0.302270125	0.007048115	0.187270834
FAM46B	65.89096924	-1.311773019	0.486917201	0.00705923	0.187270834
MPZL1	4363.359401	0.454780811	0.16883157	0.007066473	0.187270834
ULBP2	570.0020356	-1.120171315	0.415856179	0.007067417	0.187270834
LPXN	1138.514373	-0.638938368	0.237240047	0.007076669	0.187270834
CREB3	2397.427365	0.46731795	0.173520067	0.00707775	0.187270834
MBOAT1	1854.407024	-0.5941233	0.22060823	0.007078788	0.187270834
ATP6V1G1	4391.346245	0.480588582	0.178479197	0.007087881	0.187270834
PI3	1093.908788	-1.4679792	0.545277472	0.007098893	0.187303058
NECTIN1	3178.503244	-0.622269896	0.231384932	0.007159611	0.188644894
FGF19	112.0467202	-1.784853406	0.664365307	0.007219323	0.189832343
ASRGL1	692.7749988	-0.814556661	0.303224714	0.007224525	0.189832343
RWDD4	1216.006675	0.476200497	0.177374296	0.007259037	0.190470605
RANBP9	6829.673593	0.338337393	0.126044239	0.00726873	0.190470605
CLDN16	75.21554702	-0.969228939	0.361309963	0.00730651	0.191198684
KLK10	1099.822682	-1.476767406	0.550973377	0.007355881	0.192227665
MOCS2	3311.991216	0.557123301	0.207936773	0.007377806	0.19253758
C1orf112	865.1900974	-0.463166674	0.17293254	0.007399505	0.192643543
FOXJ3	3709.196235	0.341624646	0.127609693	0.007426118	0.192643543
HBA2	7062.55975	-1.69374254	0.632783719	0.007436157	0.192643543
SNORA18	17.92954466	1.35512396	0.506360591	0.007446143	0.192643543
NOXO1	42.51026449	-1.272901664	0.475657794	0.007448729	0.192643543
IGF1	1436.434884	1.198153956	0.447750437	0.007451966	0.192643543
TMEM109	3552.863524	-0.439630605	0.16429116	0.007452361	0.192643543
CTSF	1927.422213	0.72789157	0.272248924	0.007503627	0.193706996
BMP3	35.96596336	-1.283660146	0.480277271	0.007523273	0.193952408
COLCA1	78.34592896	0.934299396	0.349783681	0.007560814	0.194657887
GALNT15	254.3429861	0.989923086	0.370742734	0.007582689	0.194958667
CES3	185.09353	-1.216087138	0.455590918	0.007602031	0.195193616
GRM7	44.78605477	1.288302516	0.482925943	0.007637196	0.195487948
TM2D2	2056.409821	0.519470981	0.194747554	0.007643905	0.195487948
CST3	31246.19648	0.537726492	0.201592292	0.007644152	0.195487948
DNAJC5B	127.2241399	-1.046388542	0.392432062	0.007666394	0.195515842
IVL	53.00005088	-1.892464118	0.710170987	0.007703397	0.195515842
CCDC121	242.0158836	0.577944409	0.216929918	0.007717196	0.195515842
RHOU	2636.801867	0.61651482	0.231460573	0.007731297	0.195515842
MAP3K5	6946.437498	0.398554727	0.149684709	0.007753303	0.195515842
TRANK1	6174.066151	-0.450164872	0.169074173	0.007755591	0.195515842
CAPN1	14306.12922	-0.399672549	0.150110578	0.007755776	0.195515842
CCDC149	1098.208349	0.501083598	0.188202036	0.007756786	0.195515842
ARSJ	511.8146653	-0.536222741	0.201472293	0.007778849	0.195515842
SNORD99	77.46349475	0.905901211	0.340371856	0.007779231	0.195515842
DCAF15	1030.16341	-0.415524091	0.156162166	0.007794368	0.195515842
WHRN	834.3573159	0.714074963	0.268367847	0.00779537	0.195515842
TMEM185A	1019.002386	-0.358631711	0.134784176	0.007795872	0.195515842
FAM98C	446.1802758	-0.49179011	0.18483481	0.007797824	0.195515842
GPR89B	310.7916324	0.464089139	0.174510438	0.007828518	0.195515842
SNORD115-14	0.853240115	3.670712713	1.380336588	0.007830596	NA
IDS	12118.25119	-0.357669556	0.134518043	0.007839704	0.195515842
QARS	17559.34377	0.31898012	0.119989198	0.007851102	0.195515842
FCGBP	28841.26927	1.16225271	0.437264012	0.007860324	0.195515842
TCEAL1	714.493106	0.581122053	0.218637949	0.007862469	0.195515842
WDR66	558.1070268	-0.613048975	0.230652633	0.007863191	0.195515842
CST6	267.3968017	-1.592269406	0.599133404	0.007869438	0.195515842
NARS	10778.18698	0.392994347	0.147876084	0.007870103	0.195515842
CDHR2	6386.229833	1.257084879	0.47310929	0.007882289	0.195564593
PTPRM	9042.380298	0.546395642	0.205692859	0.007898769	0.195694899
ALOXE3	35.82789236	-1.402583954	0.528086733	0.007908001	0.195694899
TRIM47	1158.144269	-0.554479751	0.208860302	0.007935835	0.19612995
SMIM2	6.284278034	-2.290776297	0.863318421	0.007967247	0.196435458
EIF4EBP2	1981.580416	0.426117714	0.160600877	0.007971574	0.196435458
SMIM27	180.322818	0.504409506	0.190131051	0.007979003	0.196435458
CACNG8	17.6785279	1.79198018	0.6756628	0.007997361	0.19663434
NNAT	3.234124488	2.215176718	0.83616292	0.00806786	0.197969241
TMEM74B	19.75203091	1.072363699	0.404857003	0.008079083	0.197969241
POTEC	28.71751032	-2.620785538	0.989500103	0.0080827	0.197969241
TTC19	6379.503397	0.376323243	0.142149111	0.008111725	0.1982091
ENTPD7	1912.785206	0.404921963	0.152959212	0.008114826	0.1982091
ATP5F1	4902.944401	0.541971767	0.204783639	0.008131557	0.1982091
LOC100129148	19.16370084	0.682838724	0.258055082	0.008142651	0.1982091
PLEKHG3	2306.842859	-0.6000165	0.226798156	0.008154693	0.1982091
LOC101928881	106.8101714	1.295893055	0.489932532	0.008168032	0.1982091
CCDC127	943.0098683	0.498721305	0.188554481	0.00816977	0.1982091
PRELID3B	24.17749866	1.186044443	0.448648879	0.008203155	0.1982091
ACP5	3060.132137	-0.78578344	0.297246925	0.008204464	0.1982091
ST7	2029.716133	0.361600397	0.136788471	0.008205363	0.1982091
ACTN4	141783.5284	-0.520469382	0.196889836	0.008206472	0.1982091
HIKESHI	687.8807774	-0.317416979	0.120114263	0.008226604	0.198444783
SIPA1L2	5496.424636	0.534108395	0.202218093	0.008260092	0.198953113
AXIN2	3656.177912	0.600054892	0.227215589	0.008268478	0.198953113
KLF4	3001.101206	0.721937227	0.273448608	0.00828766	0.19902307
CGREF1	416.3828054	1.059606171	0.401408758	0.008297489	0.19902307
CLIP4	4121.283987	-0.514526989	0.194932771	0.008302599	0.19902307
C1orf21	1676.892447	0.551997427	0.2092603	0.008343331	0.199284867
MOAP1	745.8720403	0.405672143	0.153790382	0.008343958	0.199284867
ATP2C2	2292.748117	-1.032085126	0.391268572	0.008344774	0.199284867
EDAR	738.9958882	1.188334873	0.450601697	0.008358911	0.199373582
MMACHC	298.2457441	0.516649138	0.195948478	0.008372718	0.199454194
PDHA1	11727.13591	0.49138967	0.186474202	0.008409722	0.199901228
GOLGA6L9	195.5318452	-1.170429908	0.444176779	0.008412384	0.199901228
SLC26A3	178.9969357	-1.99661345	0.757926419	0.008430837	0.200091178
LPAR1	678.7056805	0.650771039	0.247114923	0.008451599	0.200335361
CX3CR1	138.7958556	-1.030159904	0.391291919	0.008470552	0.200536126
COX5A	3547.775066	0.584364937	0.222040943	0.008493657	0.200702872
FAM174B	877.0135374	0.726060935	0.275901762	0.008498579	0.200702872
CALHM3	30.70189646	-1.613550101	0.613495236	0.008536128	0.201341045
KIF21A	7247.072668	0.411746395	0.156601071	0.008556856	0.201581403
TMEM26	119.5312465	-0.608111189	0.231367704	0.008580467	0.201889004
GLRA4	3.582403101	-1.657692725	0.631123897	0.00862496	0.202686549
GHITM	9138.386665	0.536343675	0.204291637	0.008655169	0.202934299
FOXJ1	142.3045491	-1.547239448	0.589393486	0.008661376	0.202934299
FAM173B	662.6083532	0.469670783	0.178953447	0.008676567	0.202934299
ICAM2	737.676225	0.825165454	0.314410078	0.008677937	0.202934299
LYPD5	60.66147823	-0.698939235	0.266496973	0.008723833	0.203758496
PAH	1661.794417	-1.633896456	0.62308858	0.008735033	0.203771275
B3GNT6	118.3705879	1.887055894	0.720888973	0.008853005	0.205947366
SLC29A1	8002.301594	-0.573250151	0.219029024	0.008864562	0.205947366
HLA-DPB2	28.59154354	-1.153617821	0.440831164	0.008872835	0.205947366
BPI	53.15785205	-1.01012134	0.386024354	0.008877665	0.205947366
SEC23IP	5999.724963	0.376607603	0.14393249	0.008882146	0.205947366
ADAMTS18	314.403834	1.180059419	0.451522592	0.008961711	0.207540636
SLC25A25-AS1	26.39101963	1.104929776	0.423104971	0.009015151	0.208471462
CDC14B	1962.017355	0.414907498	0.158901764	0.009025299	0.208471462
TNNC2	61.24841107	-1.152630401	0.441613096	0.00905301	0.208471462
RFX8	163.7322432	-1.280629971	0.490665968	0.009054665	0.208471462
DCSTAMP	118.9010596	-1.138336396	0.436267814	0.009073812	0.208471462
MUT	6396.828082	0.457391733	0.175334483	0.009089193	0.208471462
LOC105376114	83.47004578	0.72599446	0.27834793	0.00910127	0.208471462
TOP1	16209.69312	0.414085158	0.158761725	0.009101502	0.208471462
SNORD110	73.6286411	0.745042196	0.285701582	0.009113586	0.208471462
AP3B1	20125.35042	0.287068707	0.110093202	0.009120442	0.208471462
MTHFD2L	364.7003819	0.430492012	0.165100406	0.009121784	0.208471462
UBE2G1	1496.238357	0.331096325	0.127056266	0.009163237	0.208655025
CADPS2	6012.204893	0.48822717	0.187355641	0.009163734	0.208655025
VGLL1	200.9735439	-1.523924895	0.584845728	0.009169021	0.208655025
APOOL	1517.988089	0.411655372	0.15805805	0.009202001	0.208655025
FAM3D	2888.060859	-1.428535674	0.548572016	0.009211622	0.208655025
AMIGO2	1417.289335	-0.90098121	0.345987035	0.009211869	0.208655025
BORCS7	17.10989563	1.044219276	0.400998074	0.009212915	0.208655025
ADPRHL1	176.6573538	0.681359731	0.261669358	0.009217079	0.208655025
HOXC5	39.14277827	1.093650272	0.4203012	0.009266478	0.20952537
TNNI3	74.98574128	-1.766018159	0.679020153	0.009299766	0.210029776
PLA2G7	3674.576013	-0.959774222	0.369297777	0.009351842	0.210956817
CABCOCO1	72.32635013	-0.940807847	0.362169465	0.009385028	0.21145606
EXO5	323.8193734	-0.381878248	0.14707339	0.009417482	0.211937666
MRPS25	2087.29593	0.460030123	0.177249539	0.009448606	0.212213082
PLA2G2A	3159.101721	1.498222762	0.577291721	0.009451908	0.212213082
PRODH2	10.36859498	2.436593916	0.939163491	0.009474791	0.212477466
STRA6	2810.198426	-1.236230263	0.476734053	0.009510862	0.212813163
SFTPC	27.4357647	-3.773953534	1.455395202	0.009512115	0.212813163
UFC1	8530.510839	0.410390636	0.158301059	0.009528968	0.212813163
UBE2J2	1038.672915	0.346609624	0.133726593	0.00954399	0.212813163
SEC16A	11088.15244	0.405904022	0.156606199	0.009545386	0.212813163
RPTN	143.7431056	-2.256805697	0.87142383	0.009603418	0.213719079
TRPV2	1200.552702	-0.792236151	0.305928296	0.009608365	0.213719079
LOC100131604	7.346154537	-1.457759143	0.563174629	0.009640408	0.214182778
RPS16P5	4.791980795	1.572062988	0.60743802	0.00965288	0.214211075
RGS2	5577.584376	0.681633867	0.263448439	0.009671671	0.214320058
MSANTD4	702.2436045	0.322508577	0.124662753	0.009680199	0.214320058
TNPO1	12769.90896	0.278688403	0.107794152	0.009727289	0.215113645
NOTCH2	51550.02302	-0.406163203	0.157186608	0.009767439	0.215752124
AQP12A	18.86529661	-2.68397267	1.039413588	0.009817297	0.216603324
PRSS12	2240.183466	-0.877096878	0.340086502	0.009907516	0.2181503
CCDC12	2766.483263	0.349423824	0.13549093	0.009910221	0.2181503
OR4F21	10.57649665	-2.338899466	0.907207746	0.009933663	0.218218248
GATA6-AS1	2.139095827	2.287760025	0.887401326	0.009936123	0.218218248
SNX10	794.0606265	-0.725425313	0.281454628	0.009954243	0.218365494
SURF4	8087.9078	0.391505706	0.151964538	0.009986497	0.21865034
CCL22	229.9331316	-1.041975679	0.404466628	0.009990088	0.21865034
RPS6	90758.26785	0.521910737	0.202681667	0.01002323	0.219124995
TRIB2	1766.992131	-0.485358194	0.188603538	0.010069572	0.219886801
NDUFS4	5898.153434	0.430670524	0.167441509	0.010109377	0.220504307
GRSF1	6383.343478	0.327798216	0.127493924	0.010137929	0.220875224
ANKRD22	2050.960691	1.058714598	0.412057143	0.010189265	0.22174112
FAM89A	26.88397249	0.757390829	0.294851125	0.010207405	0.221855335
SNORA47	154.1807479	0.816443433	0.317883489	0.010217709	0.221855335
KLHL5	4557.553027	-0.501723043	0.195392157	0.010235365	0.221856797
FIS1	4341.567004	0.375016946	0.146072357	0.0102483	0.221856797
SYNJ2BP	70.06572435	1.002298887	0.390426084	0.01025257	0.221856797
SNORA3B	528.8904189	1.191938574	0.464406006	0.010270476	0.221993143
AP3M1	4110.723353	0.360099986	0.140352924	0.010297526	0.222326618
BHLHE41	3941.548824	-0.716032633	0.279264221	0.010347443	0.223152469
SRPK3	44.79453929	1.486397514	0.579879075	0.010368577	0.223356439
NDUFAF2	2295.761062	0.571092162	0.222847096	0.010385919	0.223466648
CCL4L2	15.64260124	-1.799391324	0.702286485	0.010401443	0.223466648
UBQLN1	12933.97902	0.32551276	0.127056822	0.01040874	0.223466648
S100P	5498.675614	1.422570557	0.555367231	0.010422265	0.22350617
SNORD81	13.40022339	0.917535884	0.358378791	0.010459976	0.223615244
HSPA8	174706.5767	0.483829056	0.189013285	0.010474382	0.223615244
PTPRO	844.4284973	-0.737142068	0.287998012	0.010481117	0.223615244
ERLEC1	9329.109665	0.416655132	0.162787626	0.010482248	0.223615244
SMPDL3B	1065.479105	0.847159985	0.331001585	0.0104858	0.223615244
MED11	186.806082	0.412707075	0.16134578	0.010530505	0.224112866
RFXANK	2680.182128	-0.296962079	0.116098939	0.010532567	0.224112866
GULP1	3315.860707	0.639216635	0.24996491	0.01055108	0.224257349
CCR3	7.815830053	-1.475739541	0.577223659	0.010569567	0.224400932
NDUFC1	1476.709657	0.503772096	0.197164613	0.010616226	0.224437517
SCGB3A1	421.7778058	-1.708186731	0.668565195	0.010618659	0.224437517
HSPD1	54653.77507	0.516286819	0.202088986	0.010626412	0.224437517
ITGB8	7205.913247	-0.711097815	0.278346975	0.010627409	0.224437517
SLC5A9	97.23777213	-1.227039507	0.48034546	0.010634232	0.224437517
TIGD3	11.16014472	1.024520841	0.401104397	0.010641687	0.224437517
AMACR	60.58865693	0.714132406	0.279636142	0.010655704	0.224485637
LOC100996437	0.893557238	2.073146886	0.81184925	0.01066124	NA
CAMTA1	1416.343058	0.284159705	0.111322817	0.010693026	0.224779985
RIDA	811.8187216	0.621318136	0.243440099	0.010703203	0.224779985
TMED3	2424.321291	0.660416868	0.258765155	0.010704928	0.224779985
SEC31A	29489.13988	0.263313494	0.103210228	0.010734208	0.225147656
GFI1B	27.34844852	-1.093066426	0.428619537	0.01076605	0.225568209
CDK5R1	456.0911665	-1.000024353	0.392226725	0.010784414	0.22570574
ATP5I	7831.656044	0.404483896	0.158721806	0.010822369	0.226252569
RIPK1	2986.115486	0.330475345	0.129770101	0.01087713	0.226520779
ABCA4	102.4787672	-0.889740743	0.349446554	0.01089207	0.226520779
NAA35	3328.038276	0.268814811	0.105592559	0.01090357	0.226520779
MAPK1IP1L	2357.507963	0.435291284	0.170990016	0.010905521	0.226520779
SPRYD4	132.9583323	0.507830773	0.19953973	0.010927435	0.226520779
TGFB1	4695.65273	-0.658252948	0.258700264	0.010944627	0.226520779
TMEM255A	247.7650971	-1.057481074	0.415614291	0.010947163	0.226520779
TMCO1	23319.57077	0.519659715	0.204240817	0.010948195	0.226520779
KCNH4	45.7215923	-0.975921449	0.383698899	0.010976173	0.226520779
SLC25A4	1733.206042	0.551511943	0.21684825	0.010980831	0.226520779
ANLN	3959.946758	-1.02470004	0.402926993	0.010986098	0.226520779
ZC3HAV1	4831.566538	0.295252941	0.116100508	0.01098799	0.226520779
NAA38	392.392035	0.389546445	0.15318117	0.010989141	0.226520779
SLC25A40	1248.307198	0.415989231	0.163624197	0.011011129	0.226729689
MTRNR2L3	0.696277125	2.089208973	0.821800581	0.011014656	NA
SNORD12	304.6211291	0.937527858	0.368953274	0.011052085	0.227313147
TINAG	130.3930895	-1.521325908	0.598783312	0.011063231	0.227313147
CREB3L1	10873.37096	0.764610301	0.301075245	0.011097973	0.227615254
GALNT12	6455.385085	0.827308586	0.325828047	0.011113942	0.227615254
NDUFB1	8234.098268	0.741790214	0.292164091	0.01111855	0.227615254
HSPA4L	2128.389495	0.746411408	0.294050737	0.011136818	0.227615254
RPL23AP82	780.2631726	-0.519382872	0.204613795	0.011137429	0.227615254
GRIN2A	733.0430028	-1.247646001	0.492103637	0.011234086	0.22934561
C22orf23	14.53275391	-1.36000825	0.536542851	0.011252385	0.229474287
SSTR1	222.4695464	1.214659677	0.479627995	0.011325117	0.230628165
LYPD2	149.9282808	-2.288182333	0.903613677	0.011333079	0.230628165
ANAPC13	1061.476691	0.444346075	0.175591569	0.011387862	0.231210032
PSMG4	251.0547429	0.400195473	0.158161234	0.011396483	0.231210032
IER3IP1	3663.302602	0.589827656	0.233109873	0.011397933	0.231210032
TEX35	12.27803231	2.043658196	0.80791428	0.011420945	0.231431421
RETSAT	5135.857041	0.631282724	0.249671538	0.011456646	0.231909181
ERN1	2185.399457	0.377899243	0.149499684	0.011479296	0.232122053
RIOK2	2720.725484	0.385373842	0.152537352	0.011523071	0.232761171
CD300LF	386.2158808	-0.85245765	0.337499374	0.011543349	0.232822603
SCAMP1	4417.903703	0.51496033	0.203899298	0.011551338	0.232822603
FKBP2	1440.353006	0.405346714	0.16051944	0.011562626	0.232822603
MT1L	508.4332454	0.882596389	0.34961573	0.011587104	0.23307015
KLB	56.10768405	1.661919875	0.658583304	0.011620063	0.233114135
FMO5	2763.378214	0.989206021	0.392005489	0.011620978	0.233114135
SNORD50B	58.6702988	0.749899696	0.297189828	0.01162585	0.233114135
NNT-AS1	36.49005135	1.00485378	0.398525249	0.011687871	0.2340755
5-Mar	1193.805679	0.315154578	0.125005892	0.011698268	0.2340755
ROCK2	13993.97735	0.329259356	0.130640257	0.011723773	0.234210555
NUDT16P1	12.32855111	0.785768288	0.311796095	0.01173098	0.234210555
C6orf120	667.0428909	0.414641881	0.164558725	0.011744828	0.234210555
ANP32D	7.18165916	-1.730388097	0.686813147	0.011753993	0.234210555
PPP1R35	445.9635463	0.4527132	0.179754886	0.011785492	0.234567638
MARCKSL1	975.1613625	0.587286979	0.233222147	0.011797503	0.234567638
SNIP1	837.1104648	0.388924559	0.154469385	0.011808701	0.234567638
CLN6	1780.190915	-0.430933948	0.17118163	0.011822195	0.23459208
MB	23.38536319	-1.377603025	0.54769649	0.01189422	0.235776711
ANKRD46	577.5596727	0.470832116	0.187268739	0.011930086	0.236242866
FGFR3	1635.553903	-0.839120046	0.333849244	0.011954996	0.236365815
MRS2	1540.291136	0.385772754	0.153526204	0.011979467	0.236365815
LIPF	19.10758206	-2.649208867	1.054330566	0.01198136	0.236365815
EIF3J-AS1	11.61787638	1.23572293	0.491885536	0.011997548	0.236365815
NAT6	37.63127846	0.48771966	0.194149005	0.012001868	0.236365815
HADHB	18830.31858	0.33562927	0.133636841	0.012021841	0.236365815
CA8	1167.893509	0.965506293	0.384437988	0.012022789	0.236365815
NUCB2	8003.591922	0.66212265	0.263710207	0.012045913	0.236577288
CMTM1	198.7417335	-0.635879456	0.253432521	0.012105014	0.23749417
MOCS1	2304.30012	0.552712325	0.220356511	0.012132595	0.237612605
CFAP73	29.90301397	-1.228489673	0.489795602	0.012135894	0.237612605
RWDD2A	258.5834384	0.485186031	0.193510715	0.012166343	0.237965209
CD40	2595.114439	-0.60826223	0.242801944	0.012238958	0.239140991
CCL13	117.9066159	-1.162964636	0.464691939	0.012326486	0.240282564
ERICH2	61.38052833	0.936054258	0.374036582	0.012329382	0.240282564
CLIC4	4102.014397	0.382240242	0.15274879	0.012335066	0.240282564
F3	15731.66372	0.796400326	0.318356565	0.012363402	0.24052399
ALDH1A2	1050.023943	-1.171411522	0.468323962	0.012374368	0.24052399
PPP1R13L	1687.497593	-0.771637513	0.308535647	0.012385467	0.24052399
ZBTB8A	509.1278334	0.302300157	0.120890279	0.012397755	0.24052399
SH3TC2	857.2718258	-1.052937371	0.421154109	0.012414995	0.240598317
CIDEA	7.464303231	3.093790172	1.237620692	0.012426741	0.240598317
NPEPL1	3.626292205	1.203411641	0.481475217	0.01243947	0.240601236
RNR1	88981.90249	0.851554019	0.340871773	0.012483798	0.241214727
CATIP-AS1	21.02222861	0.875154977	0.350417028	0.012508409	0.241446379
COX14	230.0585883	0.447775734	0.17935062	0.012537261	0.241631737
SERPINB7	220.1134079	-1.330598253	0.532989758	0.012543275	0.241631737
S1PR1	1132.816647	0.787677347	0.315590036	0.012564231	0.241791917
SLC7A2	2530.751436	1.021176555	0.409380104	0.012615393	0.242532508
NPY	105.0827362	1.51136392	0.60624888	0.01266774	0.243166315
MIR571	4.721495839	1.4295018	0.573450734	0.012673784	0.243166315
KCNAB2	1265.405893	-0.678791933	0.272359403	0.012693113	0.243283869
C12orf54	5.791009666	-1.2344719	0.495397858	0.012706904	0.243283869
AGR2	74191.9367	1.190300267	0.477741859	0.012720015	0.243283869
ADTRP	410.5387594	-1.044953371	0.419455679	0.012730783	0.243283869
HBG1	18.97749334	-2.527333403	1.014675616	0.012746313	0.243337554
AQP7P3	1.964567431	1.977895921	0.794190146	0.012757915	NA
SMIM5	33.55992938	0.958373161	0.384898852	0.012776642	0.243673373
SLC35E4	54.77695209	0.655866539	0.263555383	0.012827096	0.244383836
LINC00888	4.535221178	1.427384224	0.573663254	0.012839446	0.244383836
TTLL12	1974.622987	0.586338802	0.23571336	0.012864166	0.24461097
LOC105370333	5.745891368	1.274870922	0.513154023	0.012977629	0.246298277
LINC00963	16.01647337	0.926643902	0.37301382	0.012983996	0.246298277
LHPP	822.3426067	0.390931189	0.157408705	0.013008286	0.246298277
ZNF517	79.85854575	0.416258143	0.167623227	0.013017275	0.246298277
STOX1	238.1355636	0.849276591	0.34199569	0.01301728	0.246298277
LYPD3	302.8684913	-1.175962899	0.473649503	0.013036514	0.246324302
PHYH	4042.626878	0.474665047	0.191200538	0.013044547	0.246324302
CNPY2	3645.694026	0.396216745	0.159623023	0.013057287	0.246324302
THTPA	344.0728683	0.368750712	0.148616228	0.013093068	0.246535579
MICAL3	5243.093693	-0.459700346	0.185273749	0.013094263	0.246535579
IFI30	8234.303985	-0.727229509	0.293176428	0.013119151	0.246761299
ADAMTSL4-AS1	11.18338468	1.115911417	0.449935385	0.013132371	0.246767309
CASZ1	2940.900528	0.596688173	0.240658615	0.013160485	0.246884826
TTC17	7906.291553	0.262496456	0.105875674	0.013164437	0.246884826
DKFZP434K028	7.072942148	1.296876381	0.523235877	0.013191048	0.247141591
CDH4	65.68526995	-1.387056075	0.560015758	0.013256017	0.248115793
GALNT7	7863.802573	0.708799159	0.28632551	0.01330493	0.248787878
RPL13A	41.76880629	1.187187145	0.479746222	0.013337991	0.248946574
PELI2	1266.412098	0.601511222	0.243123954	0.0133575	0.248946574
PDE6A	42.88074273	-1.284549459	0.519232646	0.013363283	0.248946574
B3GNT8	213.5559572	-0.588233953	0.237777923	0.013365473	0.248946574
UBQLN4	957.3261979	0.358610744	0.144999415	0.013391385	0.249080072
MIR5047	9.00995423	1.301052839	0.526149202	0.013406549	0.249080072
DDTL	43.3787433	0.904827246	0.365934856	0.013411703	0.249080072
BLOC1S1	155.5925821	0.560733504	0.226829539	0.013434148	0.24925492
ZNF394	2330.991124	0.365201452	0.147767884	0.013456506	0.249427809
KLHL41	111.1436019	-0.905197254	0.366354629	0.013480272	0.249626443
ADCY7	2467.659791	-0.612547047	0.247962528	0.013499185	0.24973492
CDKN2AIP	1071.178343	0.450087485	0.182246292	0.013523923	0.249950837
SNORD48	32.56725151	0.673700199	0.272831333	0.013538074	0.249970858
DHDH	42.92094993	-1.193502198	0.483501038	0.013569642	0.250134213
MMP9	5265.86398	-1.079180679	0.437216922	0.01357581	0.250134213
SCGB3A2	42.51000818	-2.781478246	1.127006496	0.013586149	0.250134213
CTAGE7P	13.00014743	1.120960247	0.454516003	0.013652748	0.250963666
LOC100128108	64.29237451	-1.002679299	0.406576888	0.01365744	0.250963666
MTRF1L	712.7295264	0.42178737	0.17110868	0.013700325	0.2515101
TNFAIP8L3	84.03188105	0.964541575	0.3916944	0.013797795	0.252902035
SIAE	7849.829652	0.461227417	0.187340478	0.013817462	0.252902035
ERP27	1587.398135	-1.364653669	0.554364973	0.013829876	0.252902035
PRDM9	2.282281056	-3.476346721	1.412368034	0.013841126	0.252902035
PPM1J	105.3649409	-0.550135308	0.223511288	0.013842252	0.252902035
MRPS18A	1282.789784	0.440282142	0.178996696	0.013904461	0.253796214
IGF2BP3	1632.593228	-1.31353478	0.534128031	0.013924185	0.253913944
CTBS	1961.455442	0.448780572	0.182522153	0.013941267	0.253983332
AAMDC	543.1013431	0.539380001	0.219439928	0.01397191	0.253997924
EIF4G3	13498.72711	0.26222744	0.106684216	0.013972179	0.253997924
UBE2V2	477.5528858	0.416597343	0.169527384	0.013994505	0.253997924
GABRB2	65.4104516	1.239905143	0.504562412	0.013995181	0.253997924
MIER3	1871.040094	0.354373762	0.144241249	0.014017567	0.254163067
NADK	2689.169323	0.309893972	0.126196941	0.014063485	0.254463238
STON1	20.64801055	0.929653589	0.378639469	0.014078764	0.254463238
RILP	310.8299313	0.385988213	0.157262289	0.014111079	0.254463238
C17orf107	490.7549523	0.776862623	0.316563836	0.01412584	0.254463238
USO1	12788.28683	0.33532902	0.136653067	0.014132761	0.254463238
COA5	1763.780358	0.392720495	0.16004684	0.014136157	0.254463238
PCDH20	334.08938	-1.127408989	0.459588031	0.014163645	0.254463238
MAGEA6	2.280673357	1.144665266	0.466640888	0.014167442	0.254463238
TRIM16L	460.9610254	-0.664487072	0.270902545	0.014172395	0.254463238
ZBTB21	1720.299566	0.311268528	0.126900047	0.0141724	0.254463238
TAF13	1221.677918	0.377224338	0.153802163	0.014180449	0.254463238
SLCO3A1	1780.448659	-0.530863842	0.216528697	0.014218235	0.254808117
IL1RAP	2454.602735	-0.534854112	0.218206198	0.014240424	0.254808117
OCLM	40.95954397	0.774413246	0.315978004	0.014252114	0.254808117
MINOS1	419.4492301	0.441453993	0.1801247	0.01425295	0.254808117
SPATC1	25.53973758	-1.015572938	0.414501288	0.014281336	0.255074527
ECHS1	5691.807839	0.416477754	0.170009194	0.014296073	0.255074527
BUD23	3302.272365	0.405829672	0.165696291	0.014315877	0.255074527
LSP1	2185.527918	-0.717859619	0.293111063	0.01432119	0.255074527
FAM174A	333.2643078	0.390505652	0.159487432	0.014345074	0.25526226
DLAT	5723.116708	0.339476403	0.13870534	0.014386527	0.255761972
SNHG8	8.201099869	1.026398483	0.419485721	0.014413001	0.255944646
MT1H	369.5316478	1.426739618	0.583214406	0.01443156	0.255944646
TXNDC12	3112.968273	0.470797903	0.192473296	0.014443389	0.255944646
IL21	3.810958639	-2.280119895	0.93229674	0.014457048	0.255944646
RAP1GAP2	3540.695965	0.564136359	0.23068005	0.014463702	0.255944646
CHST11	2656.844551	-0.681652866	0.27884502	0.01450297	0.256402323
COG2	2573.879061	0.400204526	0.163878492	0.014602876	0.25793021
GBA2	3606.575643	0.421205941	0.172529185	0.014632039	0.258206896
RPP40	237.4263895	0.46686965	0.191351513	0.014693221	0.259047585
UQCRQ	3882.877083	0.580668211	0.238046692	0.014715589	0.259118403
BLVRA	4517.626081	-0.43423856	0.178033073	0.01472433	0.259118403
LRRC19	143.180963	-1.333869348	0.547103218	0.014766407	0.25943483
CA5B	623.8978542	0.448478236	0.183954559	0.014769435	0.25943483
MEAF6	2414.090767	0.276117944	0.113290405	0.014799117	0.259556328
ACADSB	2201.125297	0.522745354	0.214504315	0.014809997	0.259556328
SLC25A16	1457.256128	0.35863449	0.147173164	0.014817058	0.259556328
IMMP2L	657.1532196	0.495719759	0.203491265	0.014847651	0.259854272
ADAM19	3885.578148	-0.741338963	0.304406092	0.014876907	0.260128294
CLDN4	1142.810693	-0.862294158	0.354450695	0.014984149	0.261530605
CD68	18278.10547	-0.729462211	0.299881232	0.014994838	0.261530605
ARSH	10.0331894	1.178626609	0.484548094	0.014998122	0.261530605
AKAP12	10340.13984	0.708917469	0.291561726	0.015038565	0.261997006
LAMTOR5	1552.533747	0.473331084	0.194755374	0.015082675	0.262393652
HYLS1	483.9974708	0.503256088	0.207082128	0.015089468	0.262393652
LOC339975	1.105680166	-2.396703451	0.986451576	0.015114619	NA
PBXIP1	5361.832206	0.376000848	0.154763226	0.015118697	0.262393652
NUDCD3	1938.695881	-0.275493276	0.113395733	0.015120275	0.262393652
RHOV	100.1663389	-0.954415569	0.392912479	0.015137221	0.262393652
EARS2	801.4932566	0.311107537	0.128089904	0.01514798	0.262393652
EREG	226.3256758	-1.366365108	0.562614903	0.015157352	0.262393652
ZMYND12	118.6963367	0.590447341	0.243166514	0.015175623	0.262472412
PLAG1	138.2082417	-0.739388818	0.304591113	0.015204127	0.262727871
HIST2H2BA	548.4011138	-0.663444856	0.273404007	0.015240636	0.263026263
MTURN	440.1540775	0.623329791	0.2568935	0.015248896	0.263026263
ZNF77	404.6138615	0.589781778	0.24328704	0.015341227	0.264380476
RASSF6	2607.966621	0.807951002	0.333373389	0.015369139	0.264475019
VIP	250.1011763	-1.706906972	0.704332754	0.015374365	0.264475019
DCTN6	2471.525082	0.379668423	0.156727026	0.015414883	0.264933785
HRH4	11.28269439	-1.230134643	0.507950052	0.01544542	0.265220323
CEBPB-AS1	80.85945715	0.487252027	0.201250933	0.015472902	0.265453944
UBXN10	326.1745402	0.865461596	0.357646048	0.015525501	0.265738875
STARD3	3100.065486	-0.416935855	0.172312792	0.015535648	0.265738875
UFD1	5008.056436	0.290897378	0.120227746	0.015539606	0.265738875
UBXN4	12261.85372	0.260316328	0.107625797	0.015575359	0.265738875
SYCE1L	24.60361119	0.851018047	0.351858257	0.015578699	0.265738875
LOC101927318	11.06710407	1.436849724	0.594185386	0.015598178	0.265738875
CEP76	682.6117738	0.425037453	0.175771066	0.015600462	0.265738875
C1orf109	198.5172058	0.349867035	0.144702489	0.015613068	0.265738875
PPIF	1525.82997	0.494528829	0.204536464	0.015614538	0.265738875
FSIP2	1226.700503	1.087824656	0.450128381	0.015661977	0.266201678
UTS2	19.14757508	-1.380650643	0.571424096	0.015685273	0.266201678
ABHD16A	2763.197842	0.341937103	0.141526249	0.015689112	0.266201678
ACO2	11426.36288	0.461482498	0.191020754	0.015697396	0.266201678
BDH1	522.198486	0.649755064	0.269061221	0.015739671	0.266682171
SDR39U1	596.4416372	0.394503206	0.16338893	0.015756655	0.266733678
CYP2W1	26.4068176	-1.560363176	0.646373522	0.01577729	0.266846851
LOC100507599	1.188089065	1.99587576	0.826860427	0.015787122	NA
LOC100507564	0.606753504	2.587496453	1.072165554	0.015807211	NA
EDEM3	10610.93368	0.476884927	0.197626052	0.015818906	0.267223462
CPNE3	9278.411066	0.302467553	0.125360685	0.015831442	0.267223462
MACC1	4665.386221	-0.717948406	0.297589315	0.015841466	0.267223462
SNORA22B	10.57806388	0.928555616	0.385034119	0.015881866	0.26766891
ECD	4260.335053	0.278479676	0.115496153	0.015901881	0.267770321
GLRX2	311.1331811	0.417140678	0.173102435	0.015961664	0.268540616
SUMF2	5013.670614	0.421108084	0.174864012	0.016031253	0.269200029
TTYH3	4098.22354	-0.558804282	0.232049523	0.016034685	0.269200029
CLDN9	37.71454756	-1.312655573	0.545170526	0.016049456	0.269200029
FREM2	4921.187826	0.973044376	0.40415299	0.016057151	0.269200029
YTHDF3	7132.502588	0.29891298	0.124173957	0.016074857	0.269260885
WDR87	1.59906435	2.506950099	1.041482979	0.016079918	NA
ATP6V0A2	5208.124503	0.334209038	0.138861846	0.01609414	0.269348028
C9	16.01665498	-1.133101953	0.470899326	0.016117189	0.269497995
FOXD4L3	6.122485791	-1.668301729	0.693600654	0.01616021	0.269801501
VSTM2L	488.695579	-1.084141135	0.45074856	0.016163549	0.269801501
GBP5	2777.778744	-0.935628758	0.389147188	0.016203222	0.270091049
TCEA3	5711.816951	0.746306948	0.310421581	0.016209134	0.270091049
HYMAI	1.318553173	1.973218203	0.820763402	0.016211208	NA
NPTX1	204.9150914	-1.012425405	0.421167975	0.016223348	0.270092617
SELENBP1	2617.793778	0.715457833	0.297743591	0.016264177	0.27045479
CLUHP3	12.93089148	0.952944985	0.39660994	0.016273379	0.27045479
SEMA3E	2453.095288	-1.028196112	0.428043888	0.016302096	0.27066528
PGLYRP4	12.69589101	-1.616079068	0.672947285	0.016328264	0.27066528
SMO	672.7662615	-0.813537324	0.338763687	0.016328493	0.27066528
CD1C	481.4655608	-1.004504705	0.418455326	0.016372403	0.270997035
ARHGEF28	6842.719192	0.575781181	0.239889534	0.016386429	0.270997035
NRSN2-AS1	4.743916647	1.160526788	0.483534541	0.016391007	0.270997035
RCL1	1249.375431	0.295478931	0.123158827	0.016432296	0.271107156
IFNL1	4.727327015	-1.885472769	0.7858884	0.01643269	0.271107156
SLC27A6	48.09048253	-1.195007947	0.498128781	0.016440185	0.271107156
TMEM71	490.2378703	0.694108316	0.289487141	0.016497594	0.271713776
ZSCAN16-AS1	18.51425318	0.795633633	0.33187116	0.016511111	0.271713776
SHCBP1	616.4973493	-0.759138852	0.316688792	0.016524822	0.271713776
GPAT2	239.1697672	-0.959293742	0.400220285	0.016533788	0.271713776
YPEL5	2055.790328	0.318357393	0.132903634	0.016602233	0.27260439
NKAIN4	22.27477085	-1.301579865	0.543549716	0.016638863	0.272971542
HAX1	8219.092439	0.356399876	0.148892352	0.016680529	0.2734206
SULT2B1	333.5785557	-1.111914269	0.464630269	0.016705945	0.273596356
THAP7-AS1	32.33712903	0.649733439	0.271550773	0.016725933	0.273596356
CRNKL1	4225.519834	0.327808993	0.137015418	0.016734159	0.273596356
ASCL3	2.570616748	-2.478213728	1.036590952	0.016814708	0.274304383
CENPX	137.7695403	0.654662288	0.273885457	0.01683564	0.274304383
SERPINB8	1259.468574	0.456436791	0.190971061	0.01684454	0.274304383
TSPAN5	542.1391479	-0.670215561	0.280419569	0.01684628	0.274304383
PNPLA2	7574.066311	0.501799725	0.209959558	0.016849164	0.274304383
LEMD1	362.8968409	-1.248069166	0.522396369	0.016888648	0.274713395
HEBP2	4310.117626	0.474831831	0.19881232	0.01692458	0.275063966
ARL5C	1.717587569	1.856422279	0.777912313	0.0170135	NA
ATP11A	12287.07839	-0.389767257	0.16335491	0.017032059	0.276296075
KLHL31	25.66627629	0.894122868	0.374742544	0.017034338	0.276296075
KLHL15	595.055367	0.298581382	0.125151308	0.017043723	0.276296075
VSIG2	5349.353285	1.236620794	0.518468454	0.017072538	0.27652886
CLDN23	101.0649013	-0.854234107	0.358483549	0.017176383	0.277923532
TALAM1	399.7364171	-1.076635668	0.451861444	0.017187701	0.277923532
MRPL24	2550.79457	0.346520729	0.145482159	0.017224611	0.278168636
NETO2	693.1941253	0.790202077	0.331794363	0.017237522	0.278168636
TCF7L2	6905.197847	0.507056827	0.212922905	0.017246485	0.278168636
ALG5	5083.403246	0.547103305	0.229801108	0.017276552	0.278418843
KAZALD1	150.8143764	0.794568939	0.333894584	0.017326738	0.278769797
SLC5A2	39.40405965	-0.807545191	0.339389209	0.0173405	0.278769797
C6orf58	20.08541639	1.167798279	0.490800545	0.017342049	0.278769797
LINC01481	1.047463926	1.931988871	0.812085881	0.017357556	NA
LOC653786	70.41883699	-1.048986636	0.441007413	0.017377838	0.27895256
MACROD1	412.5474701	0.475837512	0.20006251	0.017385869	0.27895256
G3BP2	14593.7365	0.299735618	0.126034409	0.017397167	0.27895256
SLC38A4	622.2482821	1.215245325	0.511300708	0.017464869	0.279793827
GRIA1	37.95504992	-1.208787504	0.508646996	0.017478887	0.279793827
COPB1	22033.76456	0.359521846	0.15140255	0.017567552	0.28079749
EMX1	12.92864662	2.306676719	0.971538763	0.0175846	0.28079749
NEU1	4705.76585	0.496528459	0.209167818	0.017604741	0.28079749
UNC13C	98.11071991	-1.265165975	0.532967446	0.017605382	0.28079749
ZFAND5	7897.371734	0.254179764	0.107085577	0.017614982	0.28079749
ACTN1	32074.39619	-0.433116019	0.182513917	0.017641518	0.280829162
VIPR1	576.6017237	-0.843266221	0.355365189	0.01764633	0.280829162
LINC01239	14.34713258	1.260530795	0.531320349	0.01767057	0.280981152
KCTD9	2845.962587	0.312924206	0.131925466	0.017693179	0.281106994
LINC02361	0.73351073	2.423860367	1.022062931	0.017714258	NA
LY6G6C	6.872191882	-1.550391235	0.653813991	0.017725482	0.281386505
SLFN5	4789.05174	-0.488502847	0.206067607	0.017759477	0.281455068
KCNG1	102.9976239	-1.042050483	0.439613742	0.017769936	0.281455068
MINDY1	1556.05034	0.359246323	0.15156192	0.017773941	0.281455068
ALDH3A2	9816.936574	0.570919697	0.240993791	0.017835172	0.28219107
TACC2	5805.579004	0.465724867	0.196633725	0.017860899	0.282205198
CYP27C1	77.244167	-1.015974912	0.428972353	0.01786557	0.282205198
MED9	171.6557637	0.482614396	0.203840875	0.017903705	0.282380419
GPC5	27.91631066	-0.979116657	0.413662258	0.017935499	0.282380419
HRASLS5	67.26374334	1.128889527	0.476965586	0.017941876	0.282380419
COQ7	555.4717426	0.274475676	0.115977725	0.017951156	0.282380419
SMOC1	2542.866253	1.157947826	0.489336625	0.017963847	0.282380419
LOC100126784	22.98921142	-1.102658026	0.46602817	0.017977758	0.282380419
TGOLN2	49372.51699	0.38444865	0.162486815	0.017979996	0.282380419
C17orf53	184.4176654	-0.698513534	0.295307696	0.018011807	0.282647955
LINC01561	1.428541887	-2.456924833	1.038795183	0.018021907	NA
TNFRSF11A	2871.340227	-0.606222355	0.256557326	0.01813198	0.284300533
NAGS	343.1039174	-0.760485022	0.321938083	0.0181664	0.284606928
SPRY2	5622.70404	0.524524246	0.222090199	0.018188303	0.284716894
E2F6	723.223711	0.266943417	0.113070472	0.018232673	0.284897192
CCDC178	32.55555346	1.106518095	0.468767292	0.018251063	0.284897192
SNORD69	24.88814658	0.801410682	0.339534895	0.018259224	0.284897192
CABYR	213.3838791	0.730864414	0.309668595	0.018267534	0.284897192
LYRM7	226.3791358	0.42735055	0.181088377	0.018279838	0.284897192
PHF10	4933.671326	0.32307419	0.136912615	0.018289181	0.284897192
GALNT4	44.18639033	0.834978304	0.353968241	0.018328829	0.284982324
GUCA2A	18.69866468	-1.642595641	0.696439567	0.018345913	0.284982324
IARS	17522.12178	0.222044156	0.094148891	0.018352112	0.284982324
HSPB1	18706.7927	-0.524064356	0.222212457	0.018354238	0.284982324
PAM16	0.685974473	2.041000088	0.865572975	0.018374893	NA
POLD1	655.1721805	-0.387515374	0.164349741	0.018380113	0.285021608
SLC30A3	4.624619575	-1.628561462	0.690729893	0.018386568	0.285021608
SCARNA16	27.91959348	0.901077457	0.382362323	0.018442789	0.285477805
CCL19	1042.688173	-1.417744317	0.601650565	0.018451803	0.285477805
IER3	7231.813009	0.625923769	0.26566534	0.01846988	0.285477805
THEM4	592.995483	0.38646336	0.164040893	0.018478067	0.285477805
GAK	6127.422917	0.329035139	0.139694536	0.018503265	0.285477805
ZNF580	28.5894146	0.477118848	0.202569214	0.018505894	0.285477805
ARNT	7122.068249	0.193923345	0.082343797	0.018520464	0.285477805
FUT8-AS1	17.8506168	0.785768426	0.333796761	0.018570987	0.285897076
PEMT	394.6613503	0.439219035	0.186591971	0.018577556	0.285897076
NPC2	15815.20023	-0.423989292	0.180189695	0.018621817	0.286322851
ORMDL3	1079.642189	0.374825884	0.159313945	0.018635159	0.286322851
CTNNAL1	5428.867282	0.5127523	0.218094792	0.018720394	0.287401618
RINL	399.0479218	-0.624714297	0.265837553	0.018774161	0.28799593
DGKD	2036.376722	0.468247215	0.199304543	0.01880341	0.288194321
LOC200772	0.967720107	2.724195329	1.159619232	0.018813021	NA
AQP7	128.9766928	0.858453619	0.365474211	0.018830174	0.288194321
KHK	401.1276633	-0.521117602	0.221862235	0.018832291	0.288194321
C2orf49	585.2288626	0.325649041	0.138665595	0.018851794	0.288262171
SELENOS	3404.739848	0.418439596	0.178291305	0.018928131	0.289000277
WDR62	1338.396402	-0.699364058	0.298004352	0.018934146	0.289000277
SNORA62	4574.740056	0.895247081	0.381507558	0.018945389	0.289000277
C15orf48	4537.834526	-0.853102596	0.363712345	0.018999436	0.289471523
PMPCB	5314.71129	0.340327413	0.145130645	0.019028469	0.289471523
HOXA1	87.61747662	-0.902723576	0.384988786	0.01903704	0.289471523
ATG4D	518.8583653	0.431457477	0.184011693	0.019040935	0.289471523
NAT14	45.9486119	-0.53335268	0.227489748	0.019051945	0.289471523
DDX21	16321.26089	0.38554944	0.164511422	0.019098495	0.289749654
FAM216B	8.221352296	-1.534591912	0.654811506	0.019100544	0.289749654
UQCRC1	6664.101735	0.394491917	0.168398246	0.019149235	0.289800998
ASB4	33.74223591	1.307297184	0.558058849	0.019150957	0.289800998
RARG	882.9102239	-0.520638947	0.222267001	0.019160001	0.289800998
TMEM86A	245.8088221	-0.479704331	0.204811435	0.019171696	0.289800998
PTER	1623.748875	0.515480386	0.220189139	0.019228047	0.289800998
NDUFA2	2691.8654	0.45561351	0.194620041	0.019230052	0.289800998
GYG2	352.7050992	0.771135125	0.329414934	0.019236114	0.289800998
STX12	3881.242163	0.330548821	0.141205927	0.019237368	0.289800998
ALG1	5994.923478	0.370491974	0.158272913	0.019240277	0.289800998
TMEM230	2028.905027	0.316043774	0.135067466	0.019289129	0.290281848
ZBP1	500.7126693	-0.816975989	0.349189383	0.019302552	0.290281848
APMAP	5110.936318	0.317231886	0.135620205	0.019329242	0.290454887
SLC36A4	1132.870604	0.370023859	0.158209339	0.019344524	0.290456358
ABCA13	1204.047926	-0.982843547	0.420452658	0.019408821	0.290764582
OSBPL6	501.3348705	-0.75774324	0.324165525	0.019412187	0.290764582
CD5L	4.737283771	1.618071031	0.692229457	0.019414351	0.290764582
DAB2IP	4717.485014	-0.351036636	0.150191749	0.019425853	0.290764582
LOC102723701	1.268028267	1.569317078	0.671565281	0.019449328	NA
MRPL15	1152.082572	0.404723669	0.173242248	0.019482285	0.291369307
A2ML1	856.4502879	-1.885177616	0.807047262	0.019496718	0.291369307
LIMS1	6534.824241	-0.378570125	0.162125313	0.019540998	0.29175324
JADE2	2432.717957	-0.307012696	0.131529806	0.019586914	0.29175324
GOLGB1	28570.45166	0.284834354	0.122033044	0.019591763	0.29175324
TACC3	1525.708854	-0.520337397	0.222937546	0.019595449	0.29175324
FAM133CP	965.4073812	-1.046885765	0.448547985	0.019598668	0.29175324
TTLL10	20.49160522	0.83462979	0.357657136	0.019616516	0.291772346
C5orf24	1615.486286	0.309530548	0.132655732	0.019630457	0.291772346
NR2E1	5.29032425	1.767861062	0.758271798	0.019730458	0.292456161
ZPR1	5162.178115	0.352567191	0.151237876	0.019742309	0.292456161
ACACB	5094.627031	0.68884052	0.295536588	0.019763222	0.292456161
FOXL1	1697.233792	-0.983524858	0.422001034	0.019773305	0.292456161
AGXT2	3.828854214	1.812507756	0.777722387	0.019777993	0.292456161
ATP5H	5936.317985	0.425909607	0.182772746	0.019791955	0.292456161
MSLN	9115.16485	1.092982893	0.469041557	0.019793076	0.292456161
MTUS1	18431.28015	0.537862015	0.230828234	0.019798773	0.292456161
GPR3	27.70065961	0.814514804	0.349669977	0.01983886	0.292822184
TMEM11	428.4229721	0.38298858	0.164459479	0.019871164	0.293072858
CSNK1A1P1	2.736740063	-2.00325292	0.860339874	0.019888558	0.293103409
BAG3	7447.743913	0.417739691	0.179449387	0.019917573	0.293305047
XRCC1	2018.85267	-0.29572597	0.127100334	0.019980557	0.294006217
CDH16	11.70414424	-1.281538024	0.550880947	0.020000261	0.294069938
TRIM69	73.65660397	-0.584186234	0.251279428	0.020080141	0.2946003
RUNX2	3417.969743	-0.764568263	0.32887419	0.020082405	0.2946003
MRPS15	2640.722511	0.402440552	0.17310743	0.020082534	0.2946003
GTF2E2	2039.454386	0.399361225	0.171837709	0.020122254	0.294956781
CLEC4A	271.4565722	-0.676136494	0.291005093	0.02015486	0.295208506
SRSF6	7306.454276	0.255536288	0.109995131	0.020170559	0.295212408
PPP1R36	333.0498428	0.764616009	0.329252083	0.020217785	0.29567738
PTH2R	20.35208009	-1.26430676	0.54453006	0.020242039	0.295805925
CLIP2	3332.50523	-0.390895479	0.168378646	0.020258449	0.295819743
KDM4C	3976.237003	0.291116804	0.125428094	0.020287619	0.296015422
HIBADH	2998.964163	0.355505735	0.153189095	0.020303111	0.296015422
ARHGAP24	4610.000768	0.511631907	0.22051301	0.020330644	0.296015422
DDX1	12674.90124	0.329626328	0.142072242	0.020333748	0.296015422
LARP1B	4314.612516	0.334676387	0.144295447	0.020374286	0.296296827
SDHB	10181.99507	0.541419067	0.233464428	0.020391539	0.296296827
PARK7	23448.92977	0.320167765	0.138067808	0.020399546	0.296296827
FAM19A3	1.112315463	-2.234744891	0.963857677	0.020419861	NA
TMEM173	1583.429604	-0.50518276	0.21799733	0.020483014	0.297093913
PRAME	81.64942815	-1.56744627	0.676478134	0.020499993	0.297093913
GALNT6	2472.441237	0.89710554	0.387175765	0.020501018	0.297093913
PC	1215.653358	0.520840153	0.224887053	0.020557847	0.297539853
IGSF6	1092.990731	-0.810852314	0.350121762	0.020562899	0.297539853
CXCL10	961.832427	-1.137751976	0.491394876	0.020593691	0.297760175
BAAT	744.8515207	-1.267023759	0.547412464	0.020636547	0.297988741
SLC9A1	7816.389793	0.721323604	0.311655026	0.020640655	0.297988741
RANBP6	999.7172015	0.281191091	0.121531222	0.020682241	0.298363947
FABP5	1810.291891	0.589457151	0.254888314	0.020744116	0.298821983
ZNF131	1651.035928	0.218883751	0.094648781	0.020745235	0.298821983
FAM167A-AS1	3.005385112	2.690295399	1.163865454	0.020804286	0.299185946
RIMS3	130.1411469	0.763380038	0.33030459	0.020825142	0.299185946
SCN5A	150.0177117	-1.036780084	0.44862049	0.020830622	0.299185946
DFFA	1214.85011	0.269550578	0.11663826	0.020833064	0.299185946
CERS3	6.266711136	1.190796687	0.515933849	0.020996834	0.301311649
GOLGA7	1000.352048	0.335198923	0.145251858	0.021015364	0.301351499
SPCS1	6953.894937	0.598016216	0.259267466	0.021079308	0.302042005
VAT1	4242.240302	-0.362533583	0.157227497	0.021122372	0.302432522
CD300E	76.89427689	0.925937116	0.401627659	0.021140739	0.302469108
ZPLD1	118.73676	-1.19544941	0.518630517	0.021165918	0.302603026
WFDC5	1.149012994	-2.115485045	0.917797481	0.021168901	NA
NPAS1	46.54547104	0.83832156	0.363874043	0.021229469	0.303154465
TPGS2	2225.030087	-0.33872388	0.147040551	0.021244624	0.303154465
ISOC1	1126.685522	0.45633293	0.198128647	0.021266732	0.303154465
ANG	1289.155664	0.774139203	0.336115372	0.021267881	0.303154465
NUDT8	143.3937753	0.748217308	0.325026675	0.021334148	0.303664247
RAB20	561.0152434	-0.391435033	0.170059324	0.021348948	0.303664247
MUC17	30829.05305	-1.583742526	0.688126638	0.021361821	0.303664247
GSTCD	1098.524448	-0.350092697	0.152132086	0.021377974	0.303664247
CSF2	80.63928045	-1.170246841	0.508548166	0.021383017	0.303664247
ARHGAP11A	1359.764045	-0.596436464	0.259255477	0.02141571	0.303902909
GPR174	140.1130776	-0.988928304	0.429970399	0.021448696	0.304145374
FZD4	2537.980115	0.505241529	0.21970813	0.021470708	0.304231979
PGM3	3742.390084	0.422864944	0.183910759	0.021488238	0.304254999
ALDH16A1	924.4601757	-0.446786241	0.194355009	0.021515438	0.304287788
BBOX1	77.54666813	-1.322200664	0.575251789	0.021534887	0.304287788
HAGH	2476.296908	0.259425975	0.112871767	0.021538275	0.304287788
NBAS	17469.67985	0.216551843	0.094233439	0.021559736	0.304296341
ZNF684	280.2325441	0.514917184	0.2241856	0.021628222	0.304296341
YTHDF2	2768.946632	0.325703735	0.141806899	0.021629517	0.304296341
ALDH3B2	169.4670794	-1.221373011	0.531884392	0.021657995	0.304296341
NQO2	814.0031687	0.503714418	0.219365275	0.021662398	0.304296341
DHX58	676.9652253	-0.569556843	0.248048763	0.021667381	0.304296341
SNORD15A	564.2430799	-0.917387716	0.399567186	0.021678535	0.304296341
NSMF	4726.429562	0.480546268	0.209318635	0.021689357	0.304296341
DMC1	187.8973074	-0.643206131	0.280216801	0.021710929	0.304296341
ADGRF4	315.3495004	-0.973910169	0.424296189	0.021712816	0.304296341
HBB	23971.83861	-1.328211331	0.578698957	0.021723498	0.304296341
ZBTB46	212.483942	-0.633192233	0.275893722	0.021729772	0.304296341
BACE2	12838.50631	0.637439172	0.278014606	0.021858013	0.3058123
FITM2	404.2024025	0.383881042	0.167447572	0.021874232	0.3058123
IDE	6801.016827	0.319086063	0.1392088	0.021897564	0.3058123
CAB39L	812.0161808	0.494033277	0.215540824	0.021901973	0.3058123
C2orf54	81.68737455	-1.189076127	0.519024546	0.021964429	0.306460652
RBM47	3860.804113	0.464841376	0.202954797	0.021999934	0.306633809
A3GALT2	5.630525509	1.217289967	0.53159466	0.022028057	0.306633809
VWDE	884.7010423	-0.932047375	0.40706056	0.022038598	0.306633809
ARF4	9496.284038	0.449182647	0.196178643	0.022040958	0.306633809
CHP1	6536.652588	0.455074914	0.198789351	0.022065885	0.306658298
MED19	817.5553657	0.385434689	0.168382952	0.022077243	0.306658298
FKBP4	4604.353262	0.338419163	0.147860822	0.022092818	0.306658298
CCDC103	52.46814687	-0.685378408	0.299484503	0.022106843	0.306658298
GATA6	8121.778952	0.598253051	0.261479276	0.02214009	0.306896939
IFI44L	2881.688657	-0.885477762	0.387080477	0.022161961	0.306902004
SPTLC1	13373.35631	0.343161771	0.150036293	0.022184634	0.306902004
CRYAB	2608.856032	0.893175956	0.39055983	0.022200961	0.306902004
PYCARD	450.2305607	-0.521112911	0.22787376	0.02220463	0.306902004
GABARAPL3	0.735070906	1.737508605	0.759861704	0.022218502	NA
SIRT1	1898.940173	0.290245566	0.126953897	0.022240917	0.307181596
URB2	629.2911781	0.338010333	0.147931815	0.022318324	0.307720742
RORC	574.6300319	0.70901025	0.310330939	0.022330963	0.307720742
DIMT1	1764.938271	0.30014212	0.131406476	0.022367181	0.307720742
SUPT3H	1029.645755	-0.391435701	0.171383756	0.022373176	0.307720742
TUSC2	364.8408878	0.365127403	0.15986621	0.022374112	0.307720742
ABCD3	22126.66181	0.478766685	0.209625355	0.022376473	0.307720742
SNORD63	22.99043559	0.812340797	0.355784254	0.022416242	0.308021003
CSMD3	86.34873212	-1.107401127	0.485064523	0.022430512	0.308021003
LOXHD1	153.0809376	0.812176864	0.355985971	0.022519728	0.309024304
SAXO2	87.78212048	-0.881310744	0.38651894	0.022600391	0.309383712
TRADD	765.6800218	-0.554860005	0.243348942	0.022601738	0.309383712
SOX14	3.817847609	3.619877717	1.587699707	0.022610588	0.309383712
NDUFS5	6352.927819	0.448189035	0.196578391	0.022610614	0.309383712
GGCX	5176.738814	0.273735433	0.120112825	0.022667904	0.309713987
PRDX4	5448.931447	0.587919407	0.257988347	0.02267537	0.309713987
SLC38A2	13435.80926	0.3147689	0.138143771	0.022693222	0.309713987
GJB4	464.7137321	-1.085113574	0.476366185	0.022732656	0.309713987
SKP1	23792.61843	0.347724542	0.152670975	0.022749979	0.309713987
UCP2	2644.510385	-0.665546735	0.292235341	0.022760315	0.309713987
THAP4	1830.765702	0.363623643	0.15966462	0.022761066	0.309713987
MIR205HG	15.28590111	-1.88006802	0.825650257	0.022781714	0.309713987
PDCD2	1322.512095	0.411138319	0.180579233	0.022799653	0.309713987
WDR72	5708.314229	-1.239320592	0.544367777	0.022808705	0.309713987
GSTZ1	814.4084942	0.449650772	0.197532619	0.022825859	0.309713987
FIBCD1	113.4675553	-1.533246448	0.673618496	0.022837947	0.309713987
CEACAM3	54.42003686	-0.940540253	0.413290901	0.022861921	0.309713987
CKMT1A	660.5884256	0.857449847	0.37679239	0.022866609	0.309713987
VPS45	2169.922394	0.251572284	0.110603176	0.02293303	0.309713987
PIPOX	74.97294433	-0.788285633	0.346574111	0.022935453	0.309713987
ACSL1	7278.770893	0.533970063	0.234779828	0.022945319	0.309713987
GALNT14	1073.743405	-0.869518118	0.38233964	0.022953759	0.309713987
REP15	60.82344583	0.932786725	0.410186649	0.02296272	0.309713987
RFESD	68.39560795	0.509776405	0.224197533	0.022979073	0.309713987
MIF4GD	547.9144509	-0.268524629	0.118109693	0.022994923	0.309713987
SLC4A1	137.9793505	-1.423836383	0.62629307	0.022999998	0.309713987
DLST	6257.336439	0.233291212	0.102631462	0.023020368	0.309713987
HS3ST2	197.4978038	-1.093772881	0.481277911	0.023047702	0.309713987
HIVEP3	1031.12716	-0.623252791	0.27424634	0.023050173	0.309713987
ADAM21P1	3.544023416	1.581876756	0.696092255	0.023055712	0.309713987
DIP2B	10598.62161	-0.345328446	0.152002336	0.023094801	0.309867358
CFAP46	93.40221119	0.875189477	0.385243169	0.023099527	0.309867358
SP6	89.30624923	1.018753202	0.448544929	0.023132451	0.310091555
ANO4	181.6190536	-0.94460342	0.416050473	0.023182971	0.310161727
WIPI1	3509.890257	0.389502174	0.171563952	0.023189198	0.310161727
IQCE	2311.664837	-0.395874776	0.174375474	0.023192816	0.310161727
LURAP1L	975.1873358	0.510030837	0.224674964	0.023202542	0.310161727
ZAN	3.980868783	2.658906159	1.171945717	0.023280713	0.310989362
URB1-AS1	4.963471569	0.876832869	0.386587299	0.023320872	0.311085715
CRLF2	83.20049723	0.868585573	0.382976947	0.023330184	0.311085715
OTUD3	421.1916379	0.422895589	0.186475605	0.023339368	0.311085715
SNHG9	0.705345257	2.710306783	1.195187753	0.023348543	NA
TICRR	469.4253435	-0.739156864	0.325982034	0.023361084	0.311085715
BTN3A3	4366.680163	-0.398132035	0.175594039	0.023369239	0.311085715
SLC44A3-AS1	12.01144973	0.681321721	0.30059154	0.023414481	0.311461354
ZBED2	24.3419996	-1.45932465	0.643909933	0.023430022	0.311461354
GABPB1-AS1	11.08911229	1.068990339	0.471812696	0.023469197	0.31176547
CLDND2	25.33744143	0.681577112	0.300882761	0.023496846	0.311916143
RNF14	2801.6093	0.346983247	0.153197732	0.023516532	0.311960979
RALGAPA2	12372.10553	0.338508769	0.149506429	0.023563333	0.312365215
LRCH1	4049.169785	-0.284634061	0.125787113	0.023646559	0.313251404
CAMLG	1531.459367	0.249628182	0.110341714	0.023677687	0.313446694
L2HGDH	643.5594413	0.440561532	0.194819182	0.023735314	0.313992263
LBR	6849.607205	-0.317430761	0.140390184	0.023755484	0.314041914
AMBN	1.135659105	2.793090706	1.235559464	0.023784791	NA
ARV1	762.8951122	0.530130862	0.234525892	0.02379418	0.314300238
PML	5360.306561	-0.401477236	0.177645396	0.023821726	0.314300238
CCL20	1284.737102	-1.031726116	0.456525957	0.023824316	0.314300238
ACADM	9440.969372	0.471365414	0.208650417	0.023876194	0.314630264
NTF4	7.656326692	-1.549300071	0.685828826	0.023882228	0.314630264
LINC01614	3.267590733	-1.578490527	0.698997931	0.023931999	0.315037806
CYB561D2	147.7236117	0.439653879	0.194710035	0.023946101	0.315037806
NPRL2	1081.591388	0.369470342	0.163669347	0.023981888	0.315291772
AHCYL2	9318.195205	0.565065037	0.250382091	0.024019892	0.315514777
NRP2	11997.22006	-0.687549082	0.304710535	0.024045544	0.315514777
SF3A2	2669.252575	-0.346972941	0.153775782	0.024048332	0.315514777
RNU6ATAC	7.05277776	1.069446914	0.474050707	0.024072148	0.315610771
ZNF622	1643.748233	0.277487396	0.123074898	0.024157054	0.316343635
ADAM21	18.0070841	-1.074032296	0.476382753	0.024161119	0.316343635
GGTLC3	0.993130286	3.094991513	1.373471477	0.02423344	NA
CFAP58	52.42450859	-0.735611441	0.326492205	0.024254417	0.316999273
FANCI	5746.775878	-0.500523826	0.222153387	0.024255674	0.316999273
LIN7C	4236.199455	0.308714014	0.137025228	0.024260909	0.316999273
HS6ST1	1567.772826	-0.654794169	0.290865597	0.024373409	0.318210191
SIGLEC15	41.47195506	-1.165027737	0.51756486	0.024386855	0.318210191
SLC6A14	16006.66166	1.308332026	0.581353884	0.024417757	0.318221325
SNORA14A	348.6611669	0.866143058	0.384882149	0.024422862	0.318221325
TAS2R38	3.319440848	-2.403391347	1.068311507	0.024467344	0.318221325
LINC02210	105.7345652	0.739877942	0.328881397	0.024469258	0.318221325
SLC27A4	1847.466224	0.389806344	0.173273871	0.024470886	0.318221325
CCDC47	22359.33198	0.379742733	0.16893953	0.024588774	0.319537126
SENP8	98.09645903	0.45912196	0.204287988	0.024612869	0.319633116
NT5C	945.9561384	0.386530018	0.172019451	0.024639169	0.319757569
SLC27A2	350.8339916	-0.770686895	0.34303871	0.024662595	0.319844592
NRROS	217.73748	-0.783302058	0.348708164	0.024684999	0.319918256
CDKN2D	122.1442506	-0.464975184	0.207072967	0.024738271	0.320391591
SUPV3L1	1611.1876	0.33275467	0.148367524	0.024911459	0.321930454
MAN2A1	7740.023148	0.270872659	0.120792789	0.024931838	0.321930454
DNASE1	1017.25386	0.637098611	0.284112589	0.0249345	0.321930454
CYP27A1	2114.436594	-0.726006748	0.323817091	0.02495961	0.321930454
C2orf70	77.69706061	0.915607407	0.408386421	0.024960573	0.321930454
DDT	1621.261046	0.494306176	0.220519727	0.024990417	0.321930454
DUSP11	2028.369801	0.351784315	0.156946149	0.024998025	0.321930454
BMF	209.1060481	-0.499920429	0.223051248	0.025007907	0.321930454
DECR1	3895.204949	0.325499081	0.145229714	0.025008555	0.321930454
EXOSC6	59.76533022	0.470828298	0.210175075	0.025079765	0.322423911
PIK3AP1	7566.771274	-0.579679425	0.258767084	0.025080599	0.322423911
CASP2	3831.184182	-0.219161775	0.097849318	0.025104659	0.322516466
MAML2	9997.872773	-0.491854956	0.219653634	0.02514097	0.322608181
ELK2AP	127.5371313	1.610891876	0.71941804	0.025145528	0.322608181
FAM76A	906.557265	0.328905499	0.146917482	0.025174852	0.322767926
NCF2	4977.343837	-0.59592105	0.266260325	0.0252136	0.322944018
SLC35A1	4433.513778	0.618119615	0.276195311	0.025222352	0.322944018
MUC19	17.60536071	1.21300185	0.542087664	0.025243962	0.323004513
MFF	3385.146284	0.221935476	0.099194352	0.025261503	0.3230129
C15orf52	792.1518783	-0.792102571	0.354111556	0.025294643	0.323117721
MYRIP	325.4455956	0.999296189	0.446771222	0.025305515	0.323117721
TAF9	948.5732771	0.492183526	0.220070658	0.025320376	0.323117721
CAMK1G	83.96483029	-0.689235737	0.308383474	0.025417631	0.323887531
MRPL16	1406.83219	0.42541765	0.190355105	0.025426321	0.323887531
DUSP5P1	9.20743282	-1.279875579	0.572764472	0.025446364	0.323887531
TCTN3	3112.379307	0.335367028	0.150119023	0.025482577	0.323887531
WTAP	4060.022487	0.271944205	0.121733458	0.025487581	0.323887531
RAB4A	1975.342418	0.410525011	0.18376902	0.025488437	0.323887531
GPNMB	17001.6252	-0.829096316	0.371167139	0.025499222	0.323887531
MTFR1	1644.665833	0.408375518	0.182857309	0.025529063	0.32401436
TNF	42.9169213	-0.822209554	0.368199394	0.025545308	0.32401436
B3GALT2	98.9210707	-1.020606353	0.457092493	0.025560659	0.32401436
LOC392232	4.197863706	-1.929629663	0.864306622	0.025576961	0.32401436
HPGD	5249.384651	-0.930160476	0.416689165	0.02559748	0.324059686
KCND1	248.9159799	-0.621089156	0.2782689	0.025616633	0.324075768
LOC100134368	0.910267316	1.687713608	0.756283485	0.025642165	NA
CAVIN3	194.5316842	-0.736249309	0.329936761	0.025648945	0.324075768
PLA2G16	2933.019388	-0.607375674	0.272219273	0.025667876	0.324075768
CYB5D2	406.7158597	0.391114678	0.175312576	0.025684031	0.324075768
GBA3	90.55788181	-1.111236569	0.498320318	0.025749806	0.324075768
COL25A1	93.01642923	0.886275979	0.397444384	0.025751619	0.324075768
BOLA1	33.62284984	0.466148743	0.20907012	0.025772102	0.324075768
MIR101-1	3.097265063	-1.590897186	0.713784034	0.025825785	0.324075768
IQGAP2	13842.36161	0.564512497	0.253279547	0.025826415	0.324075768
CDKL4	88.52701872	0.677234953	0.3038593	0.025828673	0.324075768
ANO3	103.7876744	-0.924614029	0.414856126	0.025829992	0.324075768
HPN-AS1	4.453758278	1.565519528	0.702530702	0.025853843	0.324075768
LOC729609	1.249477008	2.028264714	0.910215442	0.0258582	NA
DNAH3	254.524152	-0.911930715	0.409254718	0.025862401	0.324075768
WT1	481.8301465	1.040141565	0.466799548	0.025864495	0.324075768
SNORA40B	144.0298062	0.911313671	0.409017427	0.025876791	0.324075768
PGD	9782.683297	0.446717522	0.200509336	0.025886262	0.324075768
TRMT10A	625.8683636	0.438528174	0.196834199	0.025886757	0.324075768
ACTN3	12.83298426	-1.061440971	0.476532009	0.02591865	0.324262827
MCEE	1314.648478	0.465596404	0.20921062	0.026048278	0.325671579
NDST3	24.27263046	-1.11259497	0.50020303	0.026129158	0.326322098
ERCC2	2560.107454	-0.350506184	0.157601887	0.026148621	0.326322098
CRACR2B	436.7921931	0.686960466	0.308955408	0.026182514	0.326322098
PNPLA6	7679.259742	-0.318925953	0.143451513	0.026200179	0.326322098
C10orf95	5.134677811	-0.993379615	0.446893694	0.026225619	0.326322098
PTOV1-AS2	210.3942909	0.763013789	0.343285512	0.026237396	0.326322098
ADGRG3	174.558358	-1.04717523	0.471173409	0.026250633	0.326322098
NOSTRIN	5249.89618	0.616305092	0.277315463	0.026256478	0.326322098
SNX8	848.7529304	-0.365943096	0.164667625	0.026262123	0.326322098
UQCRB	30236.74906	0.493407406	0.22203719	0.026270899	0.326322098
SNHG5	18.15048781	1.132682263	0.509820397	0.026301691	0.326492574
TTTY15	12.54077805	1.861789237	0.838309263	0.026358689	0.326964186
MTPAP	3449.144322	0.236533711	0.106514958	0.026373869	0.326964186
ISX	1.905856184	-2.31624456	1.043756339	0.026476998	NA
C11orf63	658.3475136	-0.48720867	0.219560286	0.026485363	0.328133748
SLC5A7	21.04367789	-1.808901548	0.815273798	0.026502668	0.328135621
SYT1	236.1018838	-0.809903755	0.365174133	0.026564631	0.328690058
TMED10	29088.48417	0.418672797	0.188811966	0.026595356	0.32875512
MRPS26	775.1812947	0.339756793	0.15323602	0.026608585	0.32875512
ELP1	10761.0015	0.244911894	0.110482321	0.026640051	0.32875512
GPT	521.3052321	0.983089199	0.443513512	0.026650877	0.32875512
THUMPD3-AS1	10.01426051	1.181559582	0.533069355	0.026655821	0.32875512
FABP4	999.5219027	1.198554295	0.540934792	0.026711412	0.328757661
TTI2	1420.717354	0.364682087	0.164596862	0.026718376	0.328757661
GRID2IP	83.58109261	-0.572305032	0.258311831	0.026721738	0.328757661
HTR2B	444.3503623	-0.826638059	0.373113364	0.026724772	0.328757661
UPK3B	169.7303636	-1.163189379	0.525108671	0.026750436	0.328861886
SDK2	552.3579495	-0.810220731	0.365976468	0.026838398	0.329731358
KANSL1-AS1	43.62697865	0.765571016	0.34585936	0.026860939	0.329796468
C1orf43	5741.329396	0.367721822	0.166226598	0.026954784	0.330600474
UBE2Q2P2	5.07663037	1.158127779	0.523546456	0.026960988	0.330600474
LRRK1	2263.137314	-0.402623355	0.182060485	0.027002527	0.330897717
PTP4A2	7143.849849	0.321411736	0.145395867	0.027063724	0.331285675
MPDU1	6505.748194	0.387878396	0.175468989	0.027068823	0.331285675
PLD4	288.5167784	-0.852948008	0.385930246	0.027097581	0.33130561
PRIM2	1054.970393	-0.404064626	0.182834587	0.027105091	0.33130561
SRA1	1159.534367	0.31290617	0.141654235	0.027178587	0.331991814
FAM83A	581.509862	-1.415751036	0.641313191	0.027273471	0.33293824
ATP6V0B	3740.058244	0.473132009	0.214386171	0.027320014	0.333293718
LASP1	7030.93998	-0.367206056	0.166439376	0.027366844	0.333652236
F10	978.0735129	0.881397306	0.399572071	0.027394284	0.333774055
CCR10	11.52282043	-1.029322678	0.466818902	0.027456049	0.333963139
LDHD	314.796556	0.778015485	0.352872969	0.027467901	0.333963139
PSMD5-AS1	18.4347028	0.680227734	0.308538979	0.027477009	0.333963139
AMDHD2	415.722034	-0.496075179	0.225045534	0.027500971	0.333963139
TRPM2	1058.743531	-0.646054615	0.293105363	0.027512255	0.333963139
CLPS	3713.213513	-2.147822419	0.974449523	0.027514554	0.333963139
WFDC10B	14.0895258	-1.256103987	0.569953985	0.02753355	0.333981786
PIGQ	966.4988296	-0.539403844	0.244874349	0.027610395	0.334372557
PAK1	7803.450811	-0.39001912	0.177065772	0.027617356	0.334372557
PITX3	0.730977629	2.227401899	1.011274393	0.027625122	NA
MDH2	11172.57975	0.4557319	0.206929314	0.027640211	0.334372557
ZCCHC8	4043.004232	0.249702044	0.113381712	0.02764319	0.334372557
TRMO	1012.794245	0.346242159	0.157228747	0.027654322	0.334372557
MRPL22	1286.965876	0.337853934	0.153449879	0.02768497	0.334372557
GHRL	132.5187031	-1.237073473	0.561968894	0.027713364	0.334372557
DLGAP1	84.53921238	-0.994097983	0.451625818	0.027725122	0.334372557
TMEM176A	2973.241384	-0.577436394	0.262396994	0.02776285	0.334372557
NTMT1	441.9192491	0.387667445	0.176189131	0.027786221	0.334372557
GSK3B	4830.550958	-0.181585677	0.082528429	0.027787013	0.334372557
MVK	1841.52745	-0.423636672	0.192558913	0.027804292	0.334372557
TEX264	1559.308147	0.345757129	0.157161218	0.027805789	0.334372557
TFAP2C	59.98429577	-0.836132678	0.380069045	0.027810483	0.334372557
CLRN3	644.4850244	-0.988886494	0.44970153	0.027879056	0.334981749
SNHG3	28.25663235	0.723361671	0.328988675	0.027896175	0.334981749
MYH15	89.30243177	-0.736052966	0.335013111	0.02801423	0.336043334
STC1	1936.768354	0.63276996	0.288014114	0.028019714	0.336043334
MIR1251	2.261268046	-1.873453404	0.852957532	0.02806186	0.336337922
SLC43A3	3739.353857	-0.551502116	0.251134449	0.028088847	0.336450565
OSER1-AS1	4.334818508	1.052665597	0.479432118	0.028116935	0.336576249
GGACT	42.21424788	0.596117908	0.271539665	0.028140268	0.336644895
PLPP5	1211.629604	0.404066413	0.184133652	0.02820529	0.337211872
MIR659	1.500810168	1.289050581	0.587521405	0.028231908	NA
PHLDA3	361.7329901	-0.513146452	0.233894185	0.028240755	0.337332015
CLCNKB	101.7619754	-0.960438834	0.437799166	0.028250608	0.337332015
NOL6	2249.59964	0.291945358	0.133094137	0.028269553	0.337347642
ICAM1	3840.948454	-0.591111532	0.269564967	0.028319259	0.337693169
C9orf64	1218.978724	0.303809861	0.138566	0.02834139	0.337693169
KCNE2	25.15343005	-1.553215696	0.708526703	0.028366754	0.337693169
PTRH2	1089.166262	0.380361708	0.17351129	0.028369121	0.337693169
GPR156	17.8905384	-1.046286276	0.477370192	0.028396026	0.337803222
MED18	385.5164065	0.386067203	0.176218289	0.02846291	0.338360481
SLC10A2	3.942336562	-1.751550913	0.799629738	0.02849144	0.338360481
ANXA6	20161.86699	0.475469103	0.217107944	0.028523333	0.338360481
ADAMTSL2	2467.270935	-0.692543454	0.316238784	0.028528705	0.338360481
HAPLN2	2.073536435	-1.538692189	0.702630466	0.028531311	0.338360481
ARAP1	6917.354938	-0.34744904	0.15874959	0.028621487	0.339176541
ULBP1	24.52249859	-1.082069956	0.494450679	0.028638405	0.339176541
TSPAN14	4683.360967	-0.293117627	0.133952318	0.028653316	0.339176541
APIP	1619.485716	0.437382641	0.19993847	0.028699757	0.339516171
FOXI1	53.6379078	-1.55968635	0.713053631	0.028718161	0.339523917
PHKA1	3712.432523	0.432373096	0.197753002	0.028784161	0.340094013
FXN	786.7522353	0.281174199	0.128626407	0.028817383	0.340276375
CAT	16581.6541	0.402455243	0.184188154	0.028887204	0.340353116
FIBP	4169.157349	-0.341616631	0.156356693	0.028899513	0.340353116
PPP1R3C	899.553977	-0.693970201	0.317695413	0.028933714	0.340353116
TAS2R43	281.2058427	-1.193397316	0.546331442	0.028934089	0.340353116
SCAMP1-AS1	4.124110727	1.079405598	0.494171046	0.028942026	0.340353116
CAPG	7066.625939	-0.507385834	0.232294094	0.028944686	0.340353116
ZNF800	2080.33313	0.287618257	0.131697479	0.028967291	0.340353116
SYT3	9.650760841	-0.966869403	0.442770753	0.028985809	0.340353116
PMVK	1076.507761	0.330955075	0.151558981	0.028986372	0.340353116
GJC2	177.1470003	-0.861909025	0.394770789	0.029012613	0.340353116
TOP3A	1376.189623	0.227591458	0.104249009	0.029024599	0.340353116
CACNB4	189.057255	0.660639258	0.302632049	0.029037393	0.340353116
RPPH1	3893.552393	0.921911139	0.422393573	0.029066165	0.340481734
ALK	74.05117342	-0.927538406	0.425085339	0.029109152	0.340776597
C9orf152	638.1844827	0.997404418	0.457315071	0.029183376	0.341182008
METTL2B	2560.858184	0.236294406	0.108345965	0.029188977	0.341182008
OCA2	137.5050297	-1.105305762	0.506840643	0.02920001	0.341182008
DIAPH3	2037.550689	-0.612434335	0.280859553	0.029215125	0.341182008
NTS	91.85008675	-1.539831056	0.706596093	0.029315043	0.342140002
RPSAP52	60.0752569	-1.158039387	0.531472904	0.02933727	0.342190628
OSGIN2	1501.990685	-0.36408837	0.167120847	0.029361889	0.34225951
MIEN1	1110.531504	0.413301927	0.189748706	0.029394564	0.34225951
EHD4	2218.329941	-0.319792778	0.146834328	0.029412319	0.34225951
FAM98A	2636.036976	0.299246876	0.137414506	0.029428755	0.34225951
BCL2A1	946.9267655	-0.801860692	0.368224151	0.029432636	0.34225951
UFL1	3971.276516	0.33835728	0.1554581	0.029516584	0.343027176
FECH	2495.697275	0.351427397	0.161589926	0.029644352	0.34430286
LINC02562	1.125009164	2.113500561	0.971835932	0.029648827	NA
LRRC23	463.3055224	-0.373443028	0.171870226	0.029793884	0.345565062
CRAT	1899.314419	0.456232048	0.210006634	0.029820612	0.345565062
ARHGAP19	10.86251199	0.916809906	0.42201712	0.029821949	0.345565062
DGCR5	15.85084595	1.200798397	0.552810134	0.029842732	0.345565062
SKP2	985.5592114	-0.265905243	0.122416513	0.029845451	0.345565062
MAP1LC3C	8.857772259	1.203198712	0.553978347	0.029861417	0.345565062
CACNA1E	171.2471782	-0.895961136	0.412886732	0.03000741	0.346714005
CYP20A1	2236.067757	0.236441835	0.108960425	0.030008436	0.346714005
SEC63	29132.09793	0.341663065	0.157456299	0.030015076	0.346714005
PCDHA4	677.1276963	1.038544636	0.478704393	0.030045464	0.346740484
ALG9	3440.664708	0.222940822	0.102766928	0.030053621	0.346740484
CHUK	7069.831511	0.30834715	0.142160566	0.030082213	0.346861153
C1orf167	29.42723596	0.788482536	0.363630783	0.030131287	0.347163772
TBC1D8B	3098.81018	0.494800393	0.228209686	0.030144755	0.347163772
C2CD4A	55.74974201	0.94651196	0.436665546	0.03018988	0.347474252
POTEH	15.7176623	1.818965348	0.839447082	0.030245436	0.347738813
AFAP1L2	3104.917879	-0.556449141	0.256819474	0.030258216	0.347738813
FGD6	5840.789414	-0.469591382	0.216756652	0.030277192	0.347738813
SLC1A2	268.3740484	1.110617062	0.512670916	0.03028558	0.347738813
OIT3	18.18693191	0.8988784	0.415242774	0.03041023	0.348717983
CKMT1B	929.6918824	0.838007941	0.387136554	0.030415924	0.348717983
MUC13	19285.73138	0.963994674	0.445364782	0.030425548	0.348717983
CEACAM16	2.360979345	-2.360047708	1.090714353	0.030482519	0.348851635
PTPRN2	5047.032795	0.725502375	0.335304248	0.030486334	0.348851635
COX18	689.9977043	0.33312485	0.153978559	0.030506618	0.348851635
LOXL4	1215.843192	-0.82076362	0.379385357	0.030510157	0.348851635
ARF1	10350.30278	0.402803977	0.186233265	0.030548852	0.349085415
AGTR1	125.2991485	0.961658334	0.444808001	0.030621047	0.349522844
KLF15	180.0752031	0.846424208	0.391513477	0.030623675	0.349522844
TGM3	21.21886732	-1.070268853	0.495221124	0.030680367	0.349788364
SYNPR	11.90869285	-1.542899681	0.713939108	0.03068698	0.349788364
RNF39	375.6929139	0.867329853	0.401386864	0.030708267	0.349788364
AGA	4359.385688	0.45344306	0.209882596	0.030737038	0.349788364
TCEA1	4872.88794	0.226666025	0.104918909	0.030742297	0.349788364
ATG14	1147.224467	0.321079325	0.148633596	0.030756654	0.349788364
TMED6	420.6112321	1.120501342	0.518789011	0.030785045	0.349862972
RAB2A	10204.31757	0.452570656	0.209557431	0.030799793	0.349862972
SIK3	4285.839769	0.29419869	0.136348187	0.030951045	0.351274381
CAD	4615.286793	-0.306817797	0.14220834	0.03096492	0.351274381
NBPF3	3178.806926	0.513531364	0.238056256	0.030991259	0.351274381
GCLC	9221.068718	0.461895945	0.214127724	0.030997499	0.351274381
CCM2	3279.920329	-0.336336638	0.155940719	0.031019404	0.351314497
ABHD6	353.8179289	0.478457178	0.221938037	0.031098174	0.351544293
YEATS2	5412.075366	-0.267517298	0.124098389	0.031108106	0.351544293
JCHAIN	21900.00751	-1.093258486	0.507190947	0.031121434	0.351544293
SLC38A6	1235.92795	-0.368631812	0.171026912	0.03113036	0.351544293
ETNPPL	21.15839172	1.35226238	0.627387348	0.031131582	0.351544293
COX17	1770.81889	0.345905261	0.160521648	0.031171044	0.351782246
SNORA79B	25.26360372	0.992008955	0.460622794	0.03126956	0.352685972
PCDHGB4	402.2488769	-0.692571818	0.321659913	0.031309389	0.352927109
TREML4	2.816977187	-2.583131936	1.200241319	0.031383405	0.353359954
IQGAP1	55553.38732	-0.23631343	0.109838909	0.031440333	0.353359954
TGIF1	9484.691592	0.393669302	0.182994154	0.031455124	0.353359954
PDE10A	1128.511582	0.626979302	0.29150268	0.031487834	0.353359954
CYP4B1	121.0185636	-1.146986166	0.533286554	0.03149296	0.353359954
VKORC1L1	1151.965903	0.339320758	0.15777047	0.03149798	0.353359954
CYC1	2959.822772	0.438203947	0.203777212	0.031523033	0.353359954
SH3KBP1	7904.026651	-0.420299713	0.1954578	0.031528741	0.353359954
DHX29	5856.914738	0.267096933	0.124214302	0.03153218	0.353359954
HLA-A	181274.0664	-0.495347828	0.230373333	0.031539711	0.353359954
LRRC61	134.181405	-0.502297317	0.233620849	0.031550986	0.353359954
CYP4F11	1363.195729	-0.765463241	0.356218052	0.031645384	0.353549124
RANBP2	177613.5479	0.185472408	0.086317377	0.031656112	0.353549124
CHAD	31.88102326	1.136153132	0.528781925	0.031664278	0.353549124
MCU	3516.238889	0.617570708	0.287426269	0.031664293	0.353549124
ACHE	291.3058336	0.904626338	0.421043238	0.03167124	0.353549124
BOLA3	1207.977551	0.49413021	0.229995622	0.031679364	0.353549124
WNT7B	168.5459031	-0.972665421	0.452779954	0.031697253	0.353549124
WDR36	8963.53391	0.187202324	0.087153744	0.031717328	0.353566876
FBXW7	2978.572021	0.309861374	0.144279006	0.031741257	0.353627556
LOC105747689	1.42393361	1.655156745	0.770841558	0.031776769	NA
ATP5J	1601.134765	0.422692362	0.196889459	0.031805133	0.354132942
ICA1	5438.034056	0.401222876	0.186915615	0.031829481	0.354197877
PLEKHF1	235.1852073	-0.443785548	0.206823157	0.031894953	0.354602573
CBWD2	10275.71199	0.369562247	0.17223992	0.031902924	0.354602573
UBE2B	6700.621354	0.367290289	0.171283611	0.032005659	0.35553789
PPFIA2	1301.440134	-0.918529232	0.428405231	0.032027572	0.355574829
HEATR4	52.09105776	-0.676913334	0.315791577	0.032069393	0.355832607
NDUFA7	667.6018552	0.39641336	0.184959192	0.032093215	0.355890502
PTPN9	3108.388924	-0.180652874	0.084314196	0.032144014	0.356066018
SLC31A1	1989.068428	0.433679363	0.202409214	0.032146271	0.356066018
DCAF6	9551.729314	0.229484476	0.107169835	0.032248568	0.356844476
DOK1	800.855462	-0.289402358	0.135169533	0.032271421	0.356844476
IL13RA2	66.24175465	-0.798412024	0.372919821	0.032276052	0.356844476
PFKFB1	70.16200678	0.83234636	0.388805272	0.032291823	0.356844476
ALDH9A1	4052.180343	0.357776005	0.167141589	0.032309824	0.356844476
TSPYL6	1.760503277	2.335635925	1.091242378	0.03232684	NA
PEX12	421.3222997	0.425691904	0.198904604	0.032340122	0.35697299
TRIM46	73.98643388	-0.734234692	0.343160233	0.032384972	0.357261897
NDUFV1	9430.289739	0.258996156	0.121087479	0.032442332	0.35752353
IGF2	21.50127096	1.13163132	0.529094071	0.032451116	0.35752353
ANKRD27	3138.163074	-0.249100053	0.116475865	0.032464759	0.35752353
RIOK1	2949.756889	0.287718685	0.134579032	0.03252355	0.357786545
TRIM52-AS1	9.809908141	0.914729881	0.427890137	0.03253557	0.357786545
C17orf51	52.87759706	0.585285915	0.273825068	0.032561847	0.357786545
TOX	1096.819506	0.635712603	0.297419871	0.032563457	0.357786545
U2AF1L4	367.1437165	0.369190654	0.172778244	0.032615156	0.358148868
FAM90A25P	23.99668576	-1.832677157	0.857858955	0.032651829	0.358345858
CYP2S1	7618.854484	1.075795716	0.503877259	0.03275813	0.35925109
IL27RA	327.6869327	-0.545819972	0.255669305	0.032771873	0.35925109
ATP8A1	5335.095547	0.546211954	0.255992658	0.032867212	0.360089858
PSME4	14517.01981	0.216838419	0.101637651	0.032888173	0.360113263
SMIM15	2777.795275	0.324926182	0.152322023	0.032912176	0.360169913
PINX1	679.4431074	0.356053062	0.166951673	0.03295169	0.360364892
ZNF474	22.47371178	-0.943725512	0.442549018	0.03296767	0.360364892
SNORA10	736.5757225	0.661070638	0.310074875	0.033009231	0.360422505
CLPTM1L	7302.535354	0.425373258	0.199522714	0.033010624	0.360422505
LOC642852	9.213041392	1.041270176	0.488491797	0.033039565	0.360532709
DANCR	8.732299207	1.155289048	0.542112502	0.033081954	0.360655995
ECEL1P2	4.152982501	-1.881854053	0.883082088	0.033088571	0.360655995
IL18RAP	132.0794848	0.687877531	0.322908275	0.033150422	0.36105751
MIR635	41.04155452	0.589223281	0.276636604	0.033175399	0.36105751
EZR-AS1	0.68075719	2.095678699	0.984005793	0.0331929	NA
DPPA2P3	0.960917003	-2.019307649	0.948244898	0.03321116	NA
CYTOR	8.159743996	0.969853375	0.455447375	0.033216873	0.36105751
ERCC5	33.13327976	0.512764256	0.240820264	0.033234369	0.36105751
CHURC1	191.0454733	0.75661285	0.3553692	0.033246852	0.36105751
LRIF1	1357.390943	-0.32637472	0.153302341	0.03325748	0.36105751
RTKN2	755.7670995	-0.746113865	0.350459241	0.033257532	0.36105751
C15orf39	1543.77219	-0.345247876	0.162308346	0.033410857	0.362144749
CYP2C19	2997.243919	1.093384094	0.514069898	0.033426966	0.362144749
SLC17A5	5748.01091	0.432554801	0.203394066	0.033446391	0.362144749
GTPBP4	3627.827728	0.272548779	0.128173031	0.033468899	0.362144749
SLC22A31	9.466187782	-1.377668627	0.647887472	0.033469877	0.362144749
PCDHB4	962.5917744	-0.594327999	0.27950168	0.03347127	0.362144749
HERPUD1	12081.02522	0.416283756	0.195796877	0.033494927	0.362195852
DNAJA3	2705.386203	0.298434378	0.140386337	0.033519262	0.36223356
KIF23	1482.33512	-0.60207453	0.283248747	0.033536287	0.36223356
TM6SF1	818.8380301	-0.57282434	0.269619748	0.033623032	0.362965564
TERT	17.99165087	-1.138426752	0.535905037	0.033644492	0.362984201
PYCR1	3484.581854	0.636238462	0.29953476	0.03366271	0.362984201
TMF1	11144.03801	0.28634875	0.134846256	0.033710284	0.363292404
TOMM5	1344.141929	0.387114662	0.182436337	0.033844756	0.364270323
EYA1	128.7748674	-1.051498286	0.495609975	0.03386928	0.364270323
AGMO	530.6177092	-0.983984793	0.463791604	0.033870522	0.364270323
CIB4	5.758238336	1.749421713	0.824818471	0.033923666	0.364270323
SMCO2	41.4484886	-0.804136793	0.379177627	0.03394377	0.364270323
UGP2	7203.174385	0.291014864	0.137245844	0.033973078	0.364270323
PI4K2A	1300.394864	-0.431461472	0.20349694	0.033986175	0.364270323
PKD1L2	120.1896752	-1.036552462	0.48890135	0.033991972	0.364270323
ARNT2	1450.779126	-0.680362748	0.320904548	0.033994194	0.364270323
LOC100131347	8.112906441	-0.891945417	0.420772831	0.034024686	0.364270323
GOLM1	27919.70537	0.599056403	0.282609584	0.034028706	0.364270323
LOC644762	2.240026708	-1.788350067	0.84372237	0.03404018	0.364270323
VSIG1	10137.8404	1.426523544	0.673048514	0.034048583	0.364270323
PLEKHA8P1	151.9513457	-0.341152126	0.161014704	0.034110434	0.364728052
RLBP1	1.993370464	-2.403000807	1.134286273	0.034131601	NA
ALG14	764.4875984	0.405375748	0.191402135	0.034181252	0.365281096
SRD5A1	399.131959	-0.446645762	0.210926462	0.034213827	0.365425065
NDUFB10	2697.638402	0.355324505	0.167828129	0.034243489	0.365537774
ZNF33A	9039.588607	0.461977286	0.218359864	0.034372933	0.366714913
NT5DC2	3078.622149	-0.504174744	0.238386851	0.034434755	0.367169694
VAV1	2012.327873	-0.602288961	0.284829612	0.034467569	0.36721435
PTPN14	4944.364706	-0.423902631	0.200479449	0.034477337	0.36721435
CD80	225.5066356	-0.707179317	0.334526821	0.034517918	0.36723696
ATPAF2	1436.114968	0.23867055	0.112911689	0.034534001	0.36723696
LINC00473	9.576551023	1.028874387	0.486813069	0.034558879	0.36723696
SERINC1	11726.04065	0.314158394	0.148666806	0.034586128	0.36723696
FBXO16	275.0534817	0.526284925	0.249056309	0.034590822	0.36723696
TTC39C	1716.221764	0.41374425	0.195802294	0.034594647	0.36723696
1-Dec	0.858717057	2.598462977	1.230027793	0.034641548	NA
DDX60L	8085.427356	-0.446266328	0.211329874	0.03471177	0.36801862
CXXC5	992.0288743	-0.442521753	0.209601231	0.034750356	0.36801862
ZWILCH	1110.711419	-0.423184426	0.200452939	0.034760191	0.36801862
PDIA6	19231.13441	0.369869747	0.17520005	0.034761304	0.36801862
COX7A2	4989.392709	0.568390618	0.269240203	0.034764475	0.36801862
TMED5	4214.858054	0.37808455	0.179121344	0.034791802	0.368104191
LBHD1	98.00642226	-0.490991802	0.232659103	0.034828344	0.368263273
TBX6	165.3065042	-0.817285103	0.387311171	0.034845341	0.368263273
TMEM189	91.12300742	0.439086896	0.208113287	0.03487166	0.368337927
MRPL36	184.3068915	0.351109483	0.166441788	0.03490117	0.368446183
PCNX4	3554.461767	-0.231322978	0.109671112	0.03492365	0.368480142
CEBPD	881.6792337	0.445619263	0.211336434	0.034981061	0.368882424
RRAGA	2402.568674	0.229747512	0.109032961	0.035105607	0.369761493
SSTR5-AS1	68.16377499	1.235965567	0.586627897	0.035126359	0.369761493
FSD1	20.71858267	-0.755894231	0.358773913	0.035127826	0.369761493
P3H2	3957.094054	-0.734071621	0.348442678	0.035141743	0.369761493
SEC14L5	23.94056553	0.864707013	0.410548814	0.035185058	0.369847993
NCF1	2472.272479	-0.708601536	0.33643905	0.035188632	0.369847993
PHPT1	1313.553847	0.367351385	0.174463782	0.035238891	0.370004994
AP1G1	11221.44475	0.203412264	0.09660731	0.035242792	0.370004994
ACP1	2335.288849	0.36529699	0.173509619	0.035261598	0.370004994
PCDH7	3935.70054	-0.71578268	0.340029271	0.035285916	0.370057175
ACAD10	1551.789614	0.244111787	0.11599054	0.035327571	0.370291019
RAC3	179.478043	0.544321506	0.258700529	0.03537319	0.370421119
MYHAS	8.282897214	-1.127975248	0.536132408	0.03538615	0.370421119
TBC1D2B	3320.426224	-0.25668117	0.1220098	0.035398077	0.370421119
NDUFB8	2451.667265	0.287339119	0.136611806	0.035437311	0.370553985
SLC25A20	2188.198154	0.370743965	0.176300851	0.035474063	0.370553985
LRRC73	45.97441007	0.604682122	0.287607782	0.035513528	0.370553985
FAM166A	2.736595617	1.403361818	0.667513252	0.035520617	0.370553985
POLA2	885.6597795	-0.331707107	0.157780928	0.03552464	0.370553985
SNORD19	6.49007095	1.00845182	0.479716418	0.035537226	0.370553985
TBX22	1.479546518	2.20082666	1.046970706	0.035545392	NA
IL1A	143.3727409	-1.061238077	0.504906324	0.035566293	0.370553985
GPIHBP1	183.8215586	0.955647424	0.454686924	0.035573411	0.370553985
STAG3	270.9694013	-0.878785172	0.418143243	0.035585115	0.370553985
TBC1D23	4098.491172	0.191568977	0.091175753	0.035632573	0.370846289
TCP1	9960.639704	0.343080595	0.16331914	0.035669419	0.371027903
SMIM31	9.222946545	1.581965744	0.753526066	0.035780121	0.371251159
FBXO25	1221.892991	0.4023194	0.191636911	0.035783094	0.371251159
P2RY13	226.77188	-0.804848474	0.383402233	0.03579686	0.371251159
ITLN1	152.9103236	1.348859881	0.642632969	0.035820566	0.371251159
RAD17	2649.751317	0.261031773	0.124365803	0.035825442	0.371251159
ADH1C	7957.105986	-0.99523464	0.47419144	0.035834229	0.371251159
SLC41A2	2787.683454	0.461810783	0.220035993	0.035834839	0.371251159
MANBAL	761.6981157	0.34015828	0.162082911	0.035846144	0.371251159
LOC105378385	0.579266514	1.886239757	0.89921381	0.03593569	NA
LRRC34	224.530449	-0.634142092	0.302359874	0.035966228	0.372165668
IRS2	3202.003004	0.496470905	0.236748447	0.035990056	0.372165668
FFAR2	17.17060767	-0.968624395	0.461907681	0.035992811	0.372165668
PLA2G10	812.801198	1.107541337	0.528268217	0.036033328	0.372293701
ITGAD	100.2497452	-0.961986109	0.458868835	0.036044118	0.372293701
BSG	7722.305289	0.49303681	0.235252582	0.03610203	0.372596459
IFT20	1153.127333	0.445314962	0.212493925	0.036112386	0.372596459
OST4	2147.625182	0.338084	0.161384996	0.036180669	0.373065249
NDUFB9	7416.637434	0.431582186	0.206034389	0.036196827	0.373065249
KIAA1549	1637.978896	0.550691677	0.262964503	0.036245075	0.373244899
OR4N3P	1.026210576	3.35487044	1.602094749	0.036255308	NA
FAHD2A	1109.855517	0.353054041	0.168606527	0.036264221	0.373244899
CLDN2	4046.217868	1.16111669	0.554572106	0.036285255	0.373244899
BTD	1351.105678	0.400835364	0.191470768	0.036308591	0.373244899
DUSP1	10706.64749	0.581305798	0.277682563	0.036311817	0.373244899
MAT2A	9527.934263	0.319484972	0.152638057	0.036341249	0.373346807
SNORA30B	4.390793722	1.085316596	0.518636508	0.036381804	0.373562815
IL23R	94.49329732	-0.710441663	0.339649319	0.036466103	0.373638813
IPPK	869.1922318	0.305334529	0.146011229	0.036512688	0.373638813
FKRP	272.3019352	-0.468156933	0.223875985	0.036515153	0.373638813
C1orf94	4.007845098	-1.507834684	0.721122605	0.036532127	0.373638813
SNORD60	100.2124247	0.523419561	0.250343042	0.036545162	0.373638813
DISP2	132.1121756	-0.795424118	0.380486717	0.036568985	0.373638813
ZNF84	355.3776675	0.362998383	0.173645262	0.036576545	0.373638813
SLC6A7	14.16754843	-1.076620858	0.515069862	0.036596032	0.373638813
CSK	2240.569571	-0.351556759	0.168191585	0.036598391	0.373638813
BARX1	71.74933942	1.39187648	0.665915617	0.036602581	0.373638813
ZDHHC18	917.6524677	-0.422337087	0.202077848	0.036620296	0.373638813
CLC	9.845657142	-1.164075147	0.557018887	0.036633014	0.373638813
GOLGA4	23605.56064	0.261246013	0.125014953	0.036643129	0.373638813
ETF1	5163.975379	0.228749292	0.109477061	0.036665223	0.373664923
GJB5	280.7178657	-1.419299916	0.679502018	0.036731549	0.374141533
ADGRL3	884.0036971	0.718736092	0.344261506	0.036819309	0.374736976
SLURP1	3.221620655	-2.507914347	1.201308298	0.036829187	0.374736976
CYSRT1	28.05272864	-0.979453277	0.469247426	0.036862348	0.374874994
C7orf57	31.03739374	-1.157622314	0.554725552	0.036902789	0.375086846
UBALD1	77.95067772	0.425843407	0.204112691	0.036950082	0.375240566
S100A2	428.8583371	-1.176447999	0.56390904	0.036957145	0.375240566
C2orf92	0.92554762	1.773360576	0.850118379	0.03697717	NA
CD1B	30.42382069	-1.182640803	0.566954729	0.036982899	0.375302852
PRB1	16.14889781	-2.070641882	0.99277966	0.037005684	0.375334953
CIB2	220.034829	-0.497689616	0.238665647	0.037042023	0.37538045
CALML5	3.177836208	-2.100634902	1.007392891	0.037049417	0.37538045
ZNF252P	2641.066619	0.514564754	0.246820939	0.037090233	0.375595059
VPS37A	2720.206479	0.21001727	0.100807333	0.03721905	0.376045884
TACSTD2	6734.004544	-0.705355652	0.338579977	0.037226043	0.376045884
GFM1	10456.94594	0.328084325	0.157485746	0.037227201	0.376045884
SFT2D3	8.495599717	0.748444976	0.359294554	0.037242492	0.376045884
HLA-DMB	2142.245039	-0.605142426	0.290517687	0.03725308	0.376045884
OSBPL9	8903.955327	0.216248327	0.103820404	0.03725963	0.376045884
SERTAD4-AS1	138.6712377	0.591922748	0.284200018	0.037272361	0.376045884
LOC100507547	5.555769804	0.848892004	0.407784945	0.037368517	0.37673994
MRPS5	5228.051375	0.295768194	0.142090509	0.037383789	0.37673994
LRG1	845.681147	-0.664637035	0.319327021	0.037400238	0.37673994
VPS72	2378.448657	0.314191799	0.150986201	0.037440262	0.37694462
ACP2	1208.128146	0.352338532	0.169445277	0.037583839	0.377587055
GOLGA8B	826.1292148	-1.06873338	0.51397198	0.037584166	0.377587055
LINC02486	2.88571182	1.524902488	0.733428191	0.037604159	0.377587055
PCDHA11	354.1199247	-0.96801951	0.465619863	0.037618177	0.377587055
ATP6V0A4	111.4072123	-1.100855911	0.52951943	0.037619951	0.377587055
HMG20B	2446.100302	0.290506898	0.139756054	0.037647573	0.377587055
HORMAD1	106.6793643	-0.794367776	0.382175848	0.037659653	0.377587055
PAPSS1	5428.88725	0.340850224	0.163987406	0.037661985	0.377587055
BCL6B	669.3440298	0.648447424	0.312101718	0.037738864	0.377927969
SMIM25	154.6343252	-0.789193411	0.379931166	0.037783009	0.377927969
ADH4	86.02499598	1.403382299	0.675646966	0.037792879	0.377927969
LAMA3	101510.6871	-0.794009081	0.382281347	0.037798971	0.377927969
MUC5B	400826.0843	1.112139372	0.535516524	0.037823703	0.377927969
STX1B	113.0600263	-0.690322254	0.332425348	0.037836332	0.377927969
VDR	2024.227403	-0.53903995	0.259579714	0.037839662	0.377927969
UGDH-AS1	3.867169245	1.414861746	0.681431965	0.037865595	0.377927969
NCSTN	18976.07005	0.39445169	0.189985687	0.0378738	0.377927969
PLAU	4426.729429	-0.733586275	0.353409722	0.037918114	0.378172895
PGGT1B	1661.814985	0.234873343	0.113166683	0.03794358	0.378229673
TCAF1	5155.630063	0.253894205	0.122361975	0.037991755	0.37836702
MOB4	4.716440115	0.735735756	0.354590592	0.037996918	0.37836702
GPRC5B	2732.957735	-0.676462606	0.326212495	0.03810839	0.378760793
TOR1A	3704.368187	0.226604687	0.109284368	0.038122752	0.378760793
GATB	966.7012594	0.302751517	0.146036556	0.038160979	0.378760793
LPIN2	15084.20045	0.391341902	0.18877409	0.038165766	0.378760793
MFSD11	1917.219972	-0.232004122	0.11192126	0.038179472	0.378760793
NUTM2E	32.10896119	-1.725930776	0.832669701	0.038193913	0.378760793
TRAPPC6A	532.8933663	-0.494715912	0.238686194	0.038203704	0.378760793
DAND5	2.96337768	-1.640431107	0.791513201	0.038216483	0.378760793
ZNF771	36.55227287	0.458405587	0.221190094	0.03822342	0.378760793
PIP5K1A	6414.102906	0.254547429	0.12283975	0.038247629	0.378760793
SPATA31A6	0.998949745	2.772846459	1.338165914	0.038253826	NA
JMY	1475.556027	0.319630052	0.154268867	0.038274534	0.378760793
ANKRD30BP3	0.676716233	3.598389631	1.736991297	0.038300693	NA
LAMC2	79024.32129	-0.833550561	0.402387453	0.038310946	0.378760793
HEXB	34882.607	0.43055114	0.207865413	0.03833099	0.378760793
RPS2P32	12.44241589	-0.714959966	0.345176427	0.038331843	0.378760793
MRO	55.25959758	0.754021648	0.364038123	0.038333467	0.378760793
GPR1	42.6271943	-1.213621206	0.586034749	0.038367848	0.378892119
FAM171A1	1618.86992	0.449993499	0.217314151	0.038386373	0.378892119
ARL5A	1888.286239	0.263640225	0.127378778	0.038477234	0.379593095
CFAP126	46.33762294	-1.26426796	0.61091556	0.038502535	0.379646905
GPR87	188.3324029	-1.242286044	0.600441606	0.038550407	0.37976289
SMIM20	468.7904819	0.450488371	0.217752828	0.038564289	0.37976289
QRICH1	4286.250961	0.189272544	0.09150529	0.038599342	0.37976289
SNORA74D	2.5268017	1.318994311	0.637733474	0.038616218	0.37976289
RBP1	9690.796469	-0.795083054	0.384423594	0.038616776	0.37976289
MUL1	795.077521	0.36263898	0.175377376	0.038662245	0.37976289
TMA16	830.6787802	0.307801954	0.148890618	0.038705655	0.37976289
GPRC5C	1338.832117	0.671601234	0.324870182	0.038706733	0.37976289
SYK	2692.414281	-0.398678268	0.192856847	0.038713068	0.37976289
P2RX7	769.0865117	-0.65798677	0.318326386	0.038732339	0.37976289
ARHGAP12	10911.71392	0.406496733	0.196658758	0.038732678	0.37976289
CCT3	14474.62855	0.332105403	0.160716558	0.03879031	0.380133119
FDCSP	115.7752188	-1.488039586	0.7202695	0.038833357	0.380200195
TIFAB	9.156232192	-1.244085625	0.602197174	0.038836906	0.380200195
[truncated: 21,196 more rows]
