# Supplementary material for: Molecular Pathway and Immune Profile Analysis of IPMN-Derived Versus PanIN-Derived Pancreatic Ductal Adenocarcinomas
Source: Int J Mol Sci. 2024 Dec 7;25(23):13164. doi: 10.3390/ijms252313164 (PMC11642437; doi:10.3390/ijms252313164)
Supplement: Supplementary file 1 [file ijms-25-13164-s001.zip › TableS2.csv]

Table S2: Pathway Enrichment Results using the Reactome Webtool showing the name of the pathway, the group in which the pathway is enriched, FDR-adjusted p-value, p-value number of genes in the pathway, average fold change of genes in the pathway and whether the findings are considered significant (FDR<0.05).
Name of Pathway	Enriched in group	FDR	Pvalue	Ngenes	Average Fold change	Significant
Respiratory electron transport	IPMN-derived	2.42E-06	9.01E-10	145	-12.0157347	TRUE
Aerobic respiration and respiratory electron transport	IPMN-derived	3.39E-06	2.52E-09	240	-11.0930884	TRUE
Complex III assembly	IPMN-derived	9.26E-06	1.04E-08	24	-26.56368607	TRUE
Antigen activates B Cell Receptor (BCR) leading to generation of second messengers	PanIN-derived	1.52E-04	2.27E-07	30	2.155815044	TRUE
Mitochondrial translation	IPMN-derived	2.11E-04	3.93E-07	90	-2.876140226	TRUE
Mitochondrial translation termination	IPMN-derived	8.53E-04	1.93E-06	84	-2.147888592	TRUE
Citric acid cycle (TCA cycle)	IPMN-derived	8.53E-04	2.23E-06	34	-16.95458347	TRUE
Mitochondrial translation initiation	IPMN-derived	0.001578971	4.71E-06	84	-2.136344339	TRUE
Mitochondrial translation elongation	IPMN-derived	0.001915031	6.47E-06	84	-2.704303095	TRUE
Interleukin-10 signaling	PanIN-derived	0.001915031	7.14E-06	45	3.773592535	TRUE
Mitochondrial protein degradation	IPMN-derived	0.001973845	8.14E-06	91	-15.71945235	TRUE
Complex I biogenesis	IPMN-derived	0.001973845	8.83E-06	61	-14.27271549	TRUE
PD-1 signaling	PanIN-derived	0.002169227	1.05E-05	22	38.17743935	TRUE
Branched-chain amino acid catabolism	IPMN-derived	0.002187684	1.14E-05	21	-17.1205225	TRUE
Phosphorylation of CD3 and TCR zeta chains	PanIN-derived	0.002248362	1.26E-05	21	45.51365686	TRUE
Immunoregulatory interactions between a Lymphoid and a non-Lymphoid cell	PanIN-derived	0.003127608	1.87E-05	122	102.8357127	TRUE
Generation of second messenger molecules	PanIN-derived	0.004534276	2.87E-05	33	26.58851983	TRUE
Cristae formation	IPMN-derived	0.006388572	4.35E-05	31	-17.86269234	TRUE
mRNA Splicing	IPMN-derived	0.006388572	4.53E-05	210	-8.046645902	TRUE
Interferon gamma signaling	PanIN-derived	0.006977278	5.45E-05	93	29.4202951	TRUE
Interleukin-2 family signaling	PanIN-derived	0.006977278	5.46E-05	40	6.76677682	TRUE
mRNA Splicing - Major Pathway	IPMN-derived	0.00762211	6.25E-05	200	-8.360587152	TRUE
Formation of the cornified envelope	PanIN-derived	0.010224999	9.14E-05	78	1.421173529	TRUE
Elastic fibre formation	PanIN-derived	0.010224999	9.15E-05	42	-3.470486904	TRUE
Interleukin-2 signaling	PanIN-derived	0.01035244	9.65E-05	13	7.101750451	TRUE
Maturation of TCA enzymes and regulation of TCA cycle	IPMN-derived	0.010499631	1.02E-04	20	-16.51430359	TRUE
Interleukin-3, Interleukin-5 and GM-CSF signaling	PanIN-derived	0.011228914	1.13E-04	47	0.378213994	TRUE
Translocation of ZAP-70 to Immunological synapse	PanIN-derived	0.015378451	1.61E-04	18	45.10006377	TRUE
Diseases of branched-chain amino acid catabolism	IPMN-derived	0.017601116	1.90E-04	13	-25.22069536	TRUE
Metabolism of steroid hormones	PanIN-derived	0.018053455	2.04E-04	30	4.019501118	TRUE
Keratinization	PanIN-derived	0.018053455	2.09E-04	81	1.366696761	TRUE
OADH complex synthesizes glutaryl-CoA from 2-OA	IPMN-derived	0.018862551	2.26E-04	3	-38.07040742	TRUE
The role of Nef in HIV-1 replication and disease pathogenesis	PanIN-derived	0.018862551	2.32E-04	28	30.53817298	TRUE
Processing of Capped Intron-Containing Pre-mRNA	IPMN-derived	0.01995316	2.53E-04	278	-7.610685523	TRUE
Costimulation by the CD28 family	PanIN-derived	0.024509573	3.20E-04	67	13.35317216	TRUE
Molecules associated with elastic fibres	PanIN-derived	0.030422133	4.08E-04	36	-5.253388908	TRUE
Signal transduction by L1	PanIN-derived	0.030842887	4.25E-04	21	8.937284414	TRUE
FLT3 Signaling	PanIN-derived	0.030981133	4.39E-04	38	-1.204245328	TRUE
Synthesis of IPs in the nucleus	IPMN-derived	0.03360903	4.89E-04	4	-3.219652495	TRUE
Retrograde transport at the Trans-Golgi-Network	IPMN-derived	0.036100004	5.38E-04	49	-6.120886696	TRUE
Chemokine receptors bind chemokines	PanIN-derived	0.03622788	5.54E-04	48	2.478887035	TRUE
TNF receptor superfamily (TNFSF) members mediating non-canonical NF-kB pathway	PanIN-derived	0.045529982	7.13E-04	17	3.110262059	TRUE
Eicosanoids	PanIN-derived	0.045549319	7.30E-04	10	6.483505357	TRUE
GPVI-mediated activation cascade	PanIN-derived	0.049071276	8.05E-04	34	223.0899772	TRUE
RNA polymerase II transcribes snRNA genes	IPMN-derived	0.049887019	8.37E-04	75	-2.385984988	TRUE
Cell-Cell communication	PanIN-derived	0.054549028	9.36E-04	143	33.07228833	FALSE
Defective OPLAH causes OPLAHD	IPMN-derived	0.056728369	9.94E-04	1	-3.748987579	FALSE
Nef-mediates down modulation of cell surface receptors by recruiting them to clathrin adapters	PanIN-derived	0.066616158	0.001192235	21	38.46389734	FALSE
Defects in biotin (Btn) metabolism	IPMN-derived	0.067952663	0.001263044	8	-19.80805659	FALSE
Defective HLCS causes multiple carboxylase deficiency	IPMN-derived	0.067952663	0.001266828	7	-22.38614819	FALSE
Cross-presentation of particulate exogenous antigens (phagosomes)	PanIN-derived	0.069204984	0.001363233	8	23.74047141	FALSE
Immune System	PanIN-derived	0.069204984	0.001363457	1858	0.334781049	FALSE
Cell junction organization	PanIN-derived	0.069204984	0.001386356	107	40.58825593	FALSE
Signaling by the B Cell Receptor (BCR)	PanIN-derived	0.069204984	0.001393389	96	-1.386225544	FALSE
TCR signaling	PanIN-derived	0.06956849	0.001426647	106	7.446874004	FALSE
CD28 dependent Vav1 pathway	PanIN-derived	0.071467893	0.001492245	12	4.422763672	FALSE
Innate Immune System	PanIN-derived	0.078088117	0.001708673	956	-11.54193137	FALSE
FLT3 signaling through SRC family kinases	PanIN-derived	0.078088117	0.00172199	6	3.01681326	FALSE
Interferon alpha/beta signaling	PanIN-derived	0.078088117	0.001754767	65	26.85466533	FALSE
Propionyl-CoA catabolism	IPMN-derived	0.078088117	0.001799648	5	-16.30412562	FALSE
RHOBTB GTPase Cycle	IPMN-derived	0.078088117	0.001802241	35	-9.232140846	FALSE
Interleukin receptor SHC signaling	PanIN-derived	0.078088117	0.001805169	26	4.451190061	FALSE
Glycine degradation	IPMN-derived	0.078719733	0.00187471	7	-19.04516112	FALSE
RAC3 GTPase cycle	PanIN-derived	0.078719733	0.001931785	93	5.54721419	FALSE
CD22 mediated BCR regulation	PanIN-derived	0.078719733	0.001982151	5	11.24532961	FALSE
Pregnenolone biosynthesis	PanIN-derived	0.078719733	0.001984486	11	6.724679837	FALSE
Initial triggering of complement	PanIN-derived	0.078719733	0.001990826	17	66.52968189	FALSE
Arachidonate production from DAG	PanIN-derived	0.078719733	0.001995877	5	7.324420981	FALSE
Fructose metabolism	PanIN-derived	0.079807025	0.002053201	7	-0.351502434	FALSE
Neutrophil degranulation	PanIN-derived	0.082833217	0.002162595	467	-4.685815387	FALSE
RHOBTB1 GTPase cycle	IPMN-derived	0.082833217	0.002196763	23	-5.516526458	FALSE
CaMK IV-mediated phosphorylation of CREB	PanIN-derived	0.082833217	0.002223711	9	4.871091699	FALSE
Complex IV assembly	IPMN-derived	0.088437337	0.002430162	43	-4.58999675	FALSE
RHO GTPases Activate NADPH Oxidases	PanIN-derived	0.088437337	0.002457442	23	7.880463074	FALSE
Peptide chain elongation	PanIN-derived	0.088437337	0.002496823	76	19.06393725	FALSE
Transcriptional regulation by RUNX2	PanIN-derived	0.088437337	0.002506054	102	48.62186192	FALSE
Cytokine Signaling in Immune system	PanIN-derived	0.088771059	0.00254861	712	6.08839327	FALSE
Mitochondrial protein import	IPMN-derived	0.093792691	0.002727752	65	-12.62876091	FALSE
Class A/1 (Rhodopsin-like receptors)	PanIN-derived	0.097796507	0.002880658	259	6.306450374	FALSE
Complement cascade	PanIN-derived	0.100352788	0.002993372	51	21.4501034	FALSE
RAC1 GTPase cycle	PanIN-derived	0.106096969	0.003216927	178	1.644255194	FALSE
Other semaphorin interactions	PanIN-derived	0.106096969	0.00324383	19	12.60254919	FALSE
Glyoxylate metabolism and glycine degradation	IPMN-derived	0.108454946	0.003356361	18	-8.018096732	FALSE
Interleukin-21 signaling	PanIN-derived	0.114185343	0.003576275	10	15.31007516	FALSE
Signaling by MAP2K mutants	PanIN-derived	0.119084444	0.003821655	4	9.48739053	FALSE
Adaptive Immune System	PanIN-derived	0.119084444	0.003832687	712	19.04497002	FALSE
Interleukin-4 and Interleukin-13 signaling	PanIN-derived	0.119084444	0.003936855	108	11.28447044	FALSE
Inactivation of CSF3 (G-CSF) signaling	PanIN-derived	0.119084444	0.003962282	24	0.064311999	FALSE
MPS II - Hunter syndrome	PanIN-derived	0.119084444	0.003972117	1	34.86087505	FALSE
PDH complex synthesizes acetyl-CoA from PYR	IPMN-derived	0.119084444	0.003996122	5	-33.33066849	FALSE
3-Methylcrotonyl-CoA carboxylase deficiency	IPMN-derived	0.121259748	0.004114331	2	-42.32949365	FALSE
Mitochondrial biogenesis	IPMN-derived	0.121960685	0.004203331	92	-8.530866569	FALSE
CREB1 phosphorylation through the activation of CaMKII/CaMKK/CaMKIV cascasde	PanIN-derived	0.121960685	0.004254137	8	5.439203266	FALSE
Nucleotide-like (purinergic) receptors	PanIN-derived	0.121960685	0.004287181	14	0.536383108	FALSE
L13a-mediated translational silencing of Ceruloplasmin expression	PanIN-derived	0.121960685	0.004320009	96	15.93797385	FALSE
Regulation of IFNA/IFNB signaling	PanIN-derived	0.123782894	0.004430708	13	14.33948106	FALSE
EPH-ephrin mediated repulsion of cells	PanIN-derived	0.128066529	0.004631787	50	15.4528285	FALSE
Selenocysteine synthesis	PanIN-derived	0.130917045	0.004783695	80	18.17492405	FALSE
Mitochondrial Fatty Acid Beta-Oxidation	IPMN-derived	0.13134378	0.004855278	34	-8.644603901	FALSE
Cell-extracellular matrix interactions	PanIN-derived	0.13134378	0.004897233	17	75.35129542	FALSE
RAC2 GTPase cycle	PanIN-derived	0.135131669	0.005088851	88	5.957355144	FALSE
Nonsense Mediated Decay (NMD) independent of the Exon Junction Complex (EJC)	PanIN-derived	0.136081502	0.005230743	82	19.33715383	FALSE
Eukaryotic Translation Termination	PanIN-derived	0.136081502	0.005279125	80	17.97434338	FALSE
Signaling by Interleukins	PanIN-derived	0.136081502	0.005337395	426	2.099973107	FALSE
mRNA Editing: C to U Conversion	PanIN-derived	0.136081502	0.005378314	7	1.161933519	FALSE
Formation of the Editosome	PanIN-derived	0.136081502	0.005378314	7	1.161933519	FALSE
STAT5 Activation	PanIN-derived	0.138297156	0.005671531	7	3.051629551	FALSE
DAP12 signaling	PanIN-derived	0.138297156	0.005730906	28	11.32979815	FALSE
Role of LAT2/NTAL/LAB on calcium mobilization	PanIN-derived	0.138297156	0.005795066	16	2.523903068	FALSE
mRNA 3'-end processing	IPMN-derived	0.138297156	0.005814446	56	-3.570250748	FALSE
Viral mRNA Translation	PanIN-derived	0.138297156	0.005885244	76	18.84461039	FALSE
Semaphorin interactions	PanIN-derived	0.138297156	0.005888826	64	0.740377556	FALSE
tRNA modification in the nucleus and cytosol	IPMN-derived	0.138297156	0.005907543	43	-1.714569444	FALSE
FCERI mediated MAPK activation	PanIN-derived	0.138297156	0.005941406	32	3.012589355	FALSE
Fatty acids	PanIN-derived	0.138297156	0.005947201	10	2.423322012	FALSE
Endosomal/Vacuolar pathway	PanIN-derived	0.138297156	0.006058232	11	144.0721799	FALSE
Formation of a pool of free 40S subunits	PanIN-derived	0.138297156	0.006191947	87	15.39529424	FALSE
Alanine metabolism	IPMN-derived	0.138297156	0.006204536	1	-21.46129634	FALSE
Formation of ATP by chemiosmotic coupling	IPMN-derived	0.138297156	0.006271351	18	-7.721127958	FALSE
Eukaryotic Translation Initiation	PanIN-derived	0.138297156	0.006279821	104	14.40244927	FALSE
Cap-dependent Translation Initiation	PanIN-derived	0.138297156	0.006279821	104	14.40244927	FALSE
Antigen processing-Cross presentation	PanIN-derived	0.138297156	0.006290922	93	15.69843517	FALSE
Eukaryotic Translation Elongation	PanIN-derived	0.138510754	0.006352283	80	17.77142687	FALSE
GPCR ligand binding	PanIN-derived	0.146964753	0.006827809	369	2.174824675	FALSE
Response of EIF2AK4 (GCN2) to amino acid deficiency	PanIN-derived	0.146964753	0.006849588	87	16.52467405	FALSE
Regulation of signaling by CBL	PanIN-derived	0.150048896	0.007049277	22	-3.394300049	FALSE
Cell surface interactions at the vascular wall	PanIN-derived	0.154088714	0.00729652	129	74.14302935	FALSE
GTP hydrolysis and joining of the 60S ribosomal subunit	PanIN-derived	0.156460739	0.007467179	97	14.49599925	FALSE
CRMPs in Sema3A signaling	PanIN-derived	0.15859785	0.007628308	16	4.180397685	FALSE
CDC42 GTPase cycle	PanIN-derived	0.1606115	0.007785047	150	0.787357479	FALSE
Defective TBXAS1 causes GHDD	PanIN-derived	0.163680739	0.007994846	1	22.16045124	FALSE
Diseases of Immune System	PanIN-derived	0.165107118	0.008187639	32	3.352173845	FALSE
Diseases associated with the TLR signaling cascade	PanIN-derived	0.165107118	0.008187639	32	3.352173845	FALSE
DAP12 interactions	PanIN-derived	0.165318206	0.008259746	39	26.50773741	FALSE
Respiratory syncytial virus (RSV) attachment and entry	PanIN-derived	0.165407526	0.008375891	23	23.83472501	FALSE
Activation of NIMA Kinases NEK9, NEK6, NEK7	PanIN-derived	0.165407526	0.008387555	7	3.352962115	FALSE
Hydroxycarboxylic acid-binding receptors	PanIN-derived	0.183597988	0.009378421	3	0.571795072	FALSE
GAB1 signalosome	PanIN-derived	0.189341826	0.009742421	17	2.299369421	FALSE
RNA Polymerase II Transcription Termination	IPMN-derived	0.201355351	0.010488067	65	-3.252152421	FALSE
Transcriptional regulation of granulopoiesis	PanIN-derived	0.201355351	0.010558356	54	-1.389931894	FALSE
WNT5A-dependent internalization of FZD2, FZD5 and ROR2	PanIN-derived	0.201355351	0.010608143	13	5.136349117	FALSE
Apoptotic cleavage of cellular proteins	PanIN-derived	0.201355351	0.010660872	38	32.99282178	FALSE
Estrogen-dependent nuclear events downstream of ESR-membrane signaling	PanIN-derived	0.202735979	0.010809562	24	0.591673111	FALSE
Biotin transport and metabolism	IPMN-derived	0.205082807	0.011053298	11	-14.18467409	FALSE
HS-GAG biosynthesis	PanIN-derived	0.205082807	0.011097607	29	8.617981324	FALSE
Creation of C4 and C2 activators	PanIN-derived	0.205082807	0.011363752	11	11.97534866	FALSE
Type I hemidesmosome assembly	PanIN-derived	0.205082807	0.01142271	11	245.8333345	FALSE
Negative regulation of FLT3	PanIN-derived	0.205082807	0.011454021	15	-6.683838689	FALSE
Nucleotide salvage defects	PanIN-derived	0.205082807	0.011482253	3	7.440685679	FALSE
O-linked glycosylation of mucins	PanIN-derived	0.205082807	0.011512901	60	-170.6066249	FALSE
Signaling by CSF3 (G-CSF)	PanIN-derived	0.205082807	0.011563744	29	-0.272486997	FALSE
Condensation of Prometaphase Chromosomes	PanIN-derived	0.205082807	0.011622888	11	5.319013472	FALSE
Regulation of Complement cascade	PanIN-derived	0.21002712	0.011981413	43	24.57673617	FALSE
Interferon Signaling	PanIN-derived	0.21110439	0.012162474	248	11.48593146	FALSE
P2Y receptors	PanIN-derived	0.21110439	0.012200291	11	0.610880753	FALSE
RHO GTPases activate PAKs	PanIN-derived	0.21158512	0.012390692	21	53.19922317	FALSE
RUNX2 regulates bone development	PanIN-derived	0.21158512	0.012463349	28	179.3922466	FALSE
Nef mediated downregulation of MHC class I complex cell surface expression	PanIN-derived	0.21158512	0.012464746	9	86.06892746	FALSE
ROS and RNS production in phagocytes	PanIN-derived	0.211803146	0.012556562	35	3.987641807	FALSE
RNA Polymerase II Pre-transcription Events	IPMN-derived	0.212528087	0.012678782	79	-3.306629556	FALSE
Interleukin-15 signaling	PanIN-derived	0.215415635	0.012943101	15	2.837772114	FALSE
Intra-Golgi and retrograde Golgi-to-ER traffic	IPMN-derived	0.215415635	0.013143609	193	-3.920724417	FALSE
RHOBTB2 GTPase cycle	IPMN-derived	0.215415635	0.013190212	23	-17.06622762	FALSE
Fructose catabolism	PanIN-derived	0.215415635	0.013238844	5	-3.928516481	FALSE
mRNA Editing	PanIN-derived	0.215415635	0.01325264	9	-0.681981964	FALSE
3-methylglutaconic aciduria	IPMN-derived	0.215582299	0.013343274	1	-22.43800855	FALSE
Activation of the phototransduction cascade	PanIN-derived	0.217222475	0.013525784	8	0.858472807	FALSE
Regulation of innate immune responses to cytosolic DNA	PanIN-derived	0.218445771	0.013749481	15	-8.380528132	FALSE
Growth hormone receptor signaling	PanIN-derived	0.218445771	0.013779156	22	6.276574925	FALSE
Ephrin signaling	PanIN-derived	0.218445771	0.013846302	19	3.716164013	FALSE
Signaling by CSF1 (M-CSF) in myeloid cells	PanIN-derived	0.219163141	0.013973489	31	-0.263715926	FALSE
Nef Mediated CD8 Down-regulation	PanIN-derived	0.224393627	0.014390643	7	7.318596727	FALSE
Insulin processing	IPMN-derived	0.226175972	0.014589278	25	-23.31552734	FALSE
Nef and signal transduction	PanIN-derived	0.233440405	0.015144903	8	6.258764329	FALSE
Interleukin-9 signaling	PanIN-derived	0.233552569	0.015239262	9	15.95923161	FALSE
Defective LFNG causes SCDO3	PanIN-derived	0.234387605	0.01538114	5	40.91973889	FALSE
Signaling by Erythropoietin	PanIN-derived	0.24262112	0.016011908	24	2.272190777	FALSE
Pyruvate metabolism	IPMN-derived	0.243176998	0.016238547	45	-12.55565856	FALSE
Signaling by NODAL	PanIN-derived	0.243176998	0.016281761	19	0.319276755	FALSE
Integrin cell surface interactions	PanIN-derived	0.243176998	0.016320604	85	117.9965124	FALSE
MyD88 deficiency (TLR2/4)	PanIN-derived	0.245246982	0.0165865	17	4.987267939	FALSE
Caspase-mediated cleavage of cytoskeletal proteins	PanIN-derived	0.245246982	0.016642413	12	67.55924403	FALSE
Defective SLC7A7 causes lysinuric protein intolerance (LPI)	PanIN-derived	0.249721099	0.017073322	2	12.26366628	FALSE
Initiation of Nuclear Envelope (NE) Reformation	PanIN-derived	0.249721099	0.017132245	19	2.781675058	FALSE
Synthesis of Leukotrienes (LT) and Eoxins (EX)	PanIN-derived	0.25171134	0.017362639	19	0.834865391	FALSE
EPH-Ephrin signaling	PanIN-derived	0.256245061	0.01777091	90	14.74808378	FALSE
Synthesis of IP3 and IP4 in the cytosol	PanIN-derived	0.266809529	0.018603051	27	3.654521391	FALSE
FCGR activation	PanIN-derived	0.268959884	0.018853266	12	2.426075531	FALSE
MyD88 deficiency (TLR5)	PanIN-derived	0.273658109	0.019284632	2	7.662538096	FALSE
Transcription of the HIV genome	IPMN-derived	0.276195129	0.01962588	69	-2.482585423	FALSE
tRNA processing	IPMN-derived	0.276195129	0.019698706	107	-4.11493872	FALSE
Metabolism of RNA	IPMN-derived	0.276195129	0.019908077	691	4.16728538	FALSE
Downstream TCR signaling	PanIN-derived	0.276195129	0.019935832	84	6.805198015	FALSE
IRAK4 deficiency (TLR2/4)	PanIN-derived	0.276195129	0.020051093	18	4.698893036	FALSE
Activation of RAC1	PanIN-derived	0.276195129	0.020081301	11	4.734156585	FALSE
Attenuation phase	IPMN-derived	0.283396762	0.020710576	25	-74.04414403	FALSE
mitochondrial fatty acid beta-oxidation of saturated fatty acids	IPMN-derived	0.2849567	0.021003977	9	-21.34381058	FALSE
STAT5 activation downstream of FLT3 ITD mutants	PanIN-derived	0.2849567	0.021037072	10	3.102025926	FALSE
Formation of Senescence-Associated Heterochromatin Foci (SAHF)	PanIN-derived	0.285946822	0.021319547	17	7.602585301	FALSE
Beta oxidation of decanoyl-CoA to octanoyl-CoA-CoA	IPMN-derived	0.285946822	0.021323402	5	-14.66386911	FALSE
PTK6 Regulates RTKs and Their Effectors AKT1 and DOK1	PanIN-derived	0.292005843	0.021918467	9	-13.09674737	FALSE
FLT3 signaling by CBL mutants	PanIN-derived	0.292005843	0.02236895	7	-18.44723552	FALSE
Cholesterol biosynthesis	PanIN-derived	0.292005843	0.022408394	26	3.656005163	FALSE
Activation of the mRNA upon binding of the cap-binding complex and eIFs, and subsequent binding to 43S	PanIN-derived	0.292005843	0.022707255	54	10.76526908	FALSE
HIV Transcription Initiation	IPMN-derived	0.292005843	0.022904908	46	-1.989576976	FALSE
RNA Polymerase II HIV Promoter Escape	IPMN-derived	0.292005843	0.022904908	46	-1.989576976	FALSE
RNA Polymerase II Promoter Escape	IPMN-derived	0.292005843	0.022904908	46	-1.989576976	FALSE
RNA Polymerase II Transcription Pre-Initiation And Promoter Opening	IPMN-derived	0.292005843	0.022904908	46	-1.989576976	FALSE
RNA Polymerase II Transcription Initiation	IPMN-derived	0.292005843	0.022904908	46	-1.989576976	FALSE
RNA Polymerase II Transcription Initiation And Promoter Clearance	IPMN-derived	0.292005843	0.022904908	46	-1.989576976	FALSE
Formyl peptide receptors bind formyl peptides and many other ligands	PanIN-derived	0.292005843	0.022972868	8	9.536459866	FALSE
Signaling by GPCR	PanIN-derived	0.294498645	0.023332164	594	-0.586656122	FALSE
Nervous system development	PanIN-derived	0.294498645	0.023388595	529	6.954433419	FALSE
Drug-mediated inhibition of CDK4/CDK6 activity	PanIN-derived	0.295111864	0.023668556	5	7.399733313	FALSE
InlB-mediated entry of Listeria monocytogenes into host cell	PanIN-derived	0.295111864	0.023801347	14	-1.662493042	FALSE
TGFBR2 MSI Frameshift Mutants in Cancer	PanIN-derived	0.295111864	0.023821976	3	15.1594558	FALSE
Cell-cell junction organization	PanIN-derived	0.295111864	0.024059997	80	12.56558602	FALSE
Biosynthesis of EPA-derived SPMs	PanIN-derived	0.295111864	0.024152914	6	13.12258306	FALSE
Triglyceride catabolism	PanIN-derived	0.295111864	0.024156328	21	-4.615416198	FALSE
Glycosphingolipid biosynthesis	PanIN-derived	0.295111864	0.024207535	19	0.666145662	FALSE
Interleukin-20 family signaling	PanIN-derived	0.298701244	0.02462694	21	7.424103863	FALSE
Activation of RAC1 downstream of NMDARs	PanIN-derived	0.298701244	0.024739129	7	6.368238045	FALSE
Platelet activation, signaling and aggregation	PanIN-derived	0.298701244	0.024836084	252	31.50520386	FALSE
Diseases of nucleotide metabolism	PanIN-derived	0.318951056	0.026693712	4	5.473724582	FALSE
Regulation of cytoskeletal remodeling and cell spreading by IPP complex components	PanIN-derived	0.318951056	0.026757639	8	13.31682094	FALSE
Energy dependent regulation of mTOR by LKB1-AMPK	IPMN-derived	0.320789754	0.027031501	28	-3.98769874	FALSE
Defective UGT1A1 causes hyperbilirubinemia	IPMN-derived	0.322010212	0.02730828	1	-13.49545814	FALSE
NOTCH2 intracellular domain regulates transcription	PanIN-derived	0.322010212	0.027478404	12	15.3157357	FALSE
IRAK4 deficiency (TLR5)	PanIN-derived	0.322010212	0.027494533	4	4.011717148	FALSE
Beta-ketothiolase deficiency	IPMN-derived	0.32460803	0.027837378	1	-33.3772722	FALSE
Recycling pathway of L1	PanIN-derived	0.325471278	0.028122918	43	20.34101056	FALSE
SARS-CoV-2 modulates host translation machinery	PanIN-derived	0.325471278	0.028176863	44	11.23023461	FALSE
Metabolism of steroids	PanIN-derived	0.325471278	0.028474234	144	-0.224916758	FALSE
CLEC7A/inflammasome pathway	PanIN-derived	0.325471278	0.028612832	6	4.048314165	FALSE
Sema3A PAK dependent Axon repulsion	PanIN-derived	0.325471278	0.028739397	16	-45.10923175	FALSE
Antimicrobial peptides	PanIN-derived	0.325471278	0.028741233	40	-7.40762007	FALSE
OGDH complex synthesizes succinyl-CoA from 2-OG	IPMN-derived	0.325471278	0.029204352	4	-30.44502752	FALSE
Axon guidance	PanIN-derived	0.325471278	0.029206718	504	7.166617796	FALSE
Defective visual phototransduction due to LRAT loss of function	PanIN-derived	0.325471278	0.029492255	2	22.39877201	FALSE
Translation initiation complex formation	PanIN-derived	0.325471278	0.029519565	53	10.93355926	FALSE
Regulation of RUNX2 expression and activity	PanIN-derived	0.325471278	0.029526527	59	-2.569748511	FALSE
BH3-only proteins associate with and inactivate anti-apoptotic BCL-2 members	PanIN-derived	0.325471278	0.029952561	9	-1.417096107	FALSE
G alpha (i) signalling events	PanIN-derived	0.325471278	0.030010872	260	4.325885534	FALSE
Other interleukin signaling	PanIN-derived	0.325471278	0.030127069	23	3.124539883	FALSE
RPIA deficiency: failed conversion of R5P to RU5P	PanIN-derived	0.325471278	0.030175028	1	4.477508653	FALSE
RPIA deficiency: failed conversion of RU5P to R5P	PanIN-derived	0.325471278	0.030175028	1	4.477508653	FALSE
Defective EXT2 causes exostoses 2	PanIN-derived	0.325471278	0.030255215	14	15.768909	FALSE
Defective EXT1 causes exostoses 1, TRPS2 and CHDS	PanIN-derived	0.325471278	0.030255215	14	15.768909	FALSE
DNA strand elongation	PanIN-derived	0.325471278	0.030281217	31	-0.54855236	FALSE
MHC class II antigen presentation	PanIN-derived	0.325471278	0.030348972	118	11.03499856	FALSE
Diseases associated with surfactant metabolism	PanIN-derived	0.325471278	0.03045984	8	47.14481502	FALSE
SARS-CoV-1 modulates host translation machinery	PanIN-derived	0.326999559	0.030899815	33	14.87192145	FALSE
Purinergic signaling in leishmaniasis infection	PanIN-derived	0.326999559	0.030968638	26	34.34384042	FALSE
Cell recruitment (pro-inflammatory response)	PanIN-derived	0.326999559	0.030968638	26	34.34384042	FALSE
IFNG signaling activates MAPKs	PanIN-derived	0.329989447	0.031374836	8	7.578441365	FALSE
STAT6-mediated induction of chemokines	PanIN-derived	0.332007818	0.03169053	3	3.790877995	FALSE
BCKDH synthesizes BCAA-CoA from KIC, KMVA, KIV	IPMN-derived	0.333383754	0.032250606	4	-40.65824905	FALSE
Loss-of-function mutations in DBT cause MSUD2	IPMN-derived	0.333383754	0.032250606	4	-40.65824905	FALSE
Loss-of-function mutations in DLD cause MSUD3/DLDD	IPMN-derived	0.333383754	0.032250606	4	-40.65824905	FALSE
CD28 co-stimulation	PanIN-derived	0.333383754	0.032319081	32	1.728865635	FALSE
Loss of phosphorylation of MECP2 at T308	PanIN-derived	0.334189042	0.03260224	4	8.902849565	FALSE
Formation of lateral plate mesoderm	PanIN-derived	0.334189042	0.032646357	5	6.01505411	FALSE
SARS-CoV-2-host interactions	PanIN-derived	0.335067779	0.032857131	180	4.557913909	FALSE
Heparan sulfate/heparin (HS-GAG) metabolism	PanIN-derived	0.33525536	0.033000528	52	-4.422291884	FALSE
GPCR downstream signalling	PanIN-derived	0.336375935	0.03334845	534	0.111840858	FALSE
CD209 (DC-SIGN) signaling	PanIN-derived	0.336375935	0.033429169	20	-7.194333442	FALSE
Transport of Mature Transcript to Cytoplasm	IPMN-derived	0.336375935	0.033513424	80	-6.048079433	FALSE
STING mediated induction of host immune responses	PanIN-derived	0.336375935	0.03361251	16	-0.266143573	FALSE
SARS-CoV-2 Infection	PanIN-derived	0.338947317	0.033995835	274	2.374730943	FALSE
Extra-nuclear estrogen signaling	PanIN-derived	0.339801683	0.034208223	72	-1.830222208	FALSE
Evasion of Oncogene Induced Senescence Due to Defective p16INK4A binding to CDK4	PanIN-derived	0.340206303	0.034519933	2	11.56287844	FALSE
Evasion of Oxidative Stress Induced Senescence Due to Defective p16INK4A binding to CDK4	PanIN-derived	0.340206303	0.034519933	2	11.56287844	FALSE
Methionine salvage pathway	IPMN-derived	0.340206303	0.03476148	6	-8.769522864	FALSE
Retinoid cycle disease events	PanIN-derived	0.340206303	0.035087247	9	-22.38025754	FALSE
Diseases associated with visual transduction	PanIN-derived	0.340206303	0.035087247	9	-22.38025754	FALSE
Diseases of the neuronal system	PanIN-derived	0.340206303	0.035087247	9	-22.38025754	FALSE
Glutamate and glutamine metabolism	IPMN-derived	0.340206303	0.035136893	13	-27.95079712	FALSE
The canonical retinoid cycle in rods (twilight vision)	PanIN-derived	0.340480856	0.035336971	15	-12.55744707	FALSE
Nuclear Envelope (NE) Reassembly	PanIN-derived	0.340480856	0.035419149	71	4.10457199	FALSE
ATF6 (ATF6-alpha) activates chaperone genes	IPMN-derived	0.342348248	0.035741055	10	-21.59999689	FALSE
Signaling by NOTCH2	PanIN-derived	0.34521789	0.036189776	34	-0.875452449	FALSE
Beta oxidation of octanoyl-CoA to hexanoyl-CoA	IPMN-derived	0.34521789	0.036298078	4	-18.10470098	FALSE
Metabolism of carbohydrates	PanIN-derived	0.345377838	0.036443672	274	-2.672298141	FALSE
SARS-CoV-1 Infection	PanIN-derived	0.349433507	0.037165476	140	-0.761492018	FALSE
Nuclear events stimulated by ALK signaling in cancer	PanIN-derived	0.349433507	0.037302239	32	-7.056150604	FALSE
Signal regulatory protein family interactions	PanIN-derived	0.349433507	0.037318037	16	18.3590337	FALSE
Intra-Golgi traffic	IPMN-derived	0.349433507	0.037392773	44	-5.248309036	FALSE
Leishmania infection	PanIN-derived	0.352539637	0.037988052	156	9.831799282	FALSE
Parasitic Infection Pathways	PanIN-derived	0.352539637	0.037988052	156	9.831799282	FALSE
Ribosomal scanning and start codon recognition	PanIN-derived	0.354455575	0.038447692	53	9.16849447	FALSE
N-Glycan antennae elongation	PanIN-derived	0.354455575	0.038458826	14	4.028995771	FALSE
RSK activation	PanIN-derived	0.35532358	0.038796078	7	4.264445757	FALSE
RNA Polymerase III Transcription Initiation From Type 3 Promoter	IPMN-derived	0.35532358	0.038817975	28	-2.377003722	FALSE
Extracellular matrix organization	PanIN-derived	0.355752344	0.038997461	293	35.69150332	FALSE
Enzymatic degradation of Dopamine by monoamine oxidase	PanIN-derived	0.355910328	0.039268533	2	10.33584363	FALSE
RHOQ GTPase cycle	PanIN-derived	0.355910328	0.039280185	58	3.619052166	FALSE
Lagging Strand Synthesis	PanIN-derived	0.358072877	0.039714658	19	0.005339588	FALSE
SARS-CoV Infections	PanIN-derived	0.358072877	0.039785875	387	1.555403802	FALSE
Tight junction interactions	PanIN-derived	0.359965088	0.040218985	26	-0.261657777	FALSE
SLC transporter disorders	PanIN-derived	0.359965088	0.040264551	94	-3.990075012	FALSE
Malate-aspartate shuttle	IPMN-derived	0.360801859	0.040492677	9	-13.32196572	FALSE
Fanconi Anemia Pathway	PanIN-derived	0.361644689	0.040839235	36	-3.032675862	FALSE
Fcgamma receptor (FCGR) dependent phagocytosis	PanIN-derived	0.361644689	0.040938822	84	1.198797404	FALSE
SARS-CoV-2 activates/modulates innate and adaptive immune responses	PanIN-derived	0.361644689	0.040991792	109	4.183528093	FALSE
Adrenoceptors	PanIN-derived	0.362534213	0.041227791	8	0.611071825	FALSE
Apoptotic cleavage of cell adhesion proteins	PanIN-derived	0.365746108	0.041729422	11	43.36794337	FALSE
Influenza Viral RNA Transcription and Replication	PanIN-derived	0.366684144	0.041973166	122	3.585398442	FALSE
LDL clearance	PanIN-derived	0.367302543	0.042462034	19	6.120552255	FALSE
Translation	IPMN-derived	0.367302543	0.042471707	271	2.436081665	FALSE
Glucocorticoid biosynthesis	PanIN-derived	0.367302543	0.04263667	7	2.244080315	FALSE
Organelle biogenesis and maintenance	IPMN-derived	0.367302543	0.042636756	283	-5.968666717	FALSE
Signaling by ALK	PanIN-derived	0.367302543	0.042728707	30	1.989881623	FALSE
SARS-CoV-1-host interactions	PanIN-derived	0.369846094	0.043162501	95	2.991232888	FALSE
Activation of SMO	PanIN-derived	0.371336569	0.0434749	18	2.635493652	FALSE
Essential fructosuria	PanIN-derived	0.376355779	0.04420286	1	1.375423978	FALSE
RUNX2 regulates osteoblast differentiation	PanIN-derived	0.377194414	0.044475626	21	238.7384113	FALSE
TRAF6 mediated IRF7 activation in TLR7/8 or 9 signaling	PanIN-derived	0.377194414	0.044641754	13	-9.142133607	FALSE
Peptide ligand-binding receptors	PanIN-derived	0.377194414	0.044723275	158	10.2159161	FALSE
Unfolded Protein Response (UPR)	IPMN-derived	0.377911301	0.045047547	91	-8.187507407	FALSE
Beta oxidation of palmitoyl-CoA to myristoyl-CoA	IPMN-derived	0.377911301	0.046038646	3	-47.65862687	FALSE
Defective CSF2RB causes SMDP5	PanIN-derived	0.377911301	0.046061677	6	55.10215547	FALSE
Defective CSF2RA causes SMDP4	PanIN-derived	0.377911301	0.046061677	6	55.10215547	FALSE
Biosynthesis of maresin-like SPMs	IPMN-derived	0.377911301	0.046162245	4	-6.623104054	FALSE
Toll-like Receptor Cascades	PanIN-derived	0.377911301	0.046294743	167	0.95498255	FALSE
Gap junction trafficking and regulation	PanIN-derived	0.377911301	0.046304552	39	23.89073906	FALSE
PCP/CE pathway	PanIN-derived	0.377911301	0.046400972	77	-1.678563061	FALSE
Gap junction trafficking	PanIN-derived	0.377911301	0.046685282	37	24.95982972	FALSE
GP1b-IX-V activation signalling	PanIN-derived	0.377911301	0.047076158	11	725.3861042	FALSE
Intracellular oxygen transport	PanIN-derived	0.377911301	0.047081674	2	0.659387333	FALSE
Frs2-mediated activation	PanIN-derived	0.377911301	0.04709309	12	2.947608361	FALSE
Biosynthesis of electrophilic ω-3 PUFA oxo-derivatives	PanIN-derived	0.377911301	0.047202215	2	14.02311925	FALSE
TGF-beta receptor signaling activates SMADs	PanIN-derived	0.377911301	0.047624573	47	-3.044115005	FALSE
Transport of organic anions	PanIN-derived	0.377911301	0.047629726	11	2.86179596	FALSE
Eicosanoid ligand-binding receptors	PanIN-derived	0.377911301	0.047658399	14	0.109018291	FALSE
Transport of Mature mRNA derived from an Intron-Containing Transcript	IPMN-derived	0.377911301	0.047768397	71	-6.655853181	FALSE
Defective TCN2 causes TCN2 deficiency	PanIN-derived	0.377911301	0.047878343	1	13.03232486	FALSE
Cellular response to starvation	PanIN-derived	0.377911301	0.047923466	141	9.701077674	FALSE
p75NTR signals via NF-kB	PanIN-derived	0.377911301	0.048116784	16	-2.809693534	FALSE
Aspartate and asparagine metabolism	IPMN-derived	0.377911301	0.048130744	11	-7.343600342	FALSE
Formation of the ternary complex, and subsequently, the 43S complex	PanIN-derived	0.377911301	0.048139349	47	8.550534477	FALSE
Cargo recognition for clathrin-mediated endocytosis	PanIN-derived	0.377911301	0.04828677	103	0.046521714	FALSE
Signaling by NTRKs	PanIN-derived	0.377911301	0.048388666	132	-0.077989446	FALSE
Negative feedback regulation of MAPK pathway	PanIN-derived	0.377911301	0.048416468	6	4.803623957	FALSE
PKMTs methylate histone lysines	IPMN-derived	0.377911301	0.048660813	45	-4.154625992	FALSE
Dopamine clearance from the synaptic cleft	PanIN-derived	0.377911301	0.048889896	4	5.75173994	FALSE
L1CAM interactions	PanIN-derived	0.377911301	0.048896123	114	3.565173707	FALSE
Biosynthesis of E-series 18(S)-resolvins	PanIN-derived	0.377911301	0.049028198	5	12.95097697	FALSE
Syndecan interactions	PanIN-derived	0.377911301	0.049035471	28	316.2224644	FALSE
Regulation of MITF-M dependent genes involved in metabolism	IPMN-derived	0.378522658	0.049391209	4	-2.666632915	FALSE
Nef Mediated CD4 Down-regulation	PanIN-derived	0.378522658	0.049397066	10	3.179056109	FALSE
Sulfur amino acid metabolism	IPMN-derived	0.381887088	0.049978512	28	-2.377286269	FALSE
