# Supplementary material for: Molecular Pathway and Immune Profile Analysis of IPMN-Derived Versus PanIN-Derived Pancreatic Ductal Adenocarcinomas
Source: Int J Mol Sci. 2024 Dec 7;25(23):13164. doi: 10.3390/ijms252313164 (PMC11642437; doi:10.3390/ijms252313164)
Supplement: Supplementary file 1 [file ijms-25-13164-s001.zip › TableS3.csv]

Table S2: List of genes used for TCGA clustering in Figure 4
Gene ID	Number of Pathways Present*	Group	Present in TCGA dataset	padj (DE)**	Pathways^
ACADM	3	IPMN-derived	Yes	0.314630264	Adipogenesis,Fatty Acid Metabolism,Oxidative Phosphorylation
ACADVL	2	IPMN-derived	Yes	0.066952157	Oxidative Phosphorylation,Fatty Acid Metabolism
ACO2	3	IPMN-derived	Yes	0.266201678	Adipogenesis,Oxidative Phosphorylation,Fatty Acid Metabolism
ACOX1	2	IPMN-derived	Yes	0.006895676	Adipogenesis,Fatty Acid Metabolism
AIFM1	2	IPMN-derived	Yes	0.058896286	Adipogenesis,Oxidative Phosphorylation
ALDH6A1	2	IPMN-derived	Yes	0.068587605	Oxidative Phosphorylation,Heme Metabolism
CLCN3	2	IPMN-derived	Yes	0.696966739	Heme Metabolism,Protein Secretion
COX7B	2	IPMN-derived	Yes	0.113586361	Adipogenesis,Oxidative Phosphorylation
CPT2	2	IPMN-derived	Yes	0.098875665	Adipogenesis,Fatty Acid Metabolism
CYC1	2	IPMN-derived	Yes	0.353359954	Adipogenesis,Oxidative Phosphorylation
DECR1	3	IPMN-derived	Yes	0.321930454	Adipogenesis,Fatty Acid Metabolism,Oxidative Phosphorylation
DLAT	2	IPMN-derived	Yes	0.255761972	Adipogenesis,Oxidative Phosphorylation
DLD	3	IPMN-derived	Yes	0.072114317	Adipogenesis,Fatty Acid Metabolism,Oxidative Phosphorylation
DLST	2	IPMN-derived	Yes	0.309713987	Oxidative Phosphorylation,Fatty Acid Metabolism
DNAJB9	2	IPMN-derived	Yes	0.133072216	Adipogenesis,Unfolded Protein Response
ECHS1	3	IPMN-derived	Yes	0.255074527	Adipogenesis,Oxidative Phosphorylation,Fatty Acid Metabolism
ETFDH	2	IPMN-derived	Yes	0.036597719	Fatty Acid Metabolism,Oxidative Phosphorylation
FH	2	IPMN-derived	Yes	0.935213751	Fatty Acid Metabolism,Oxidative Phosphorylation
HADHB	2	IPMN-derived	Yes	0.236365815	Fatty Acid Metabolism,Oxidative Phosphorylation
HIBCH	2	IPMN-derived	Yes	0.480273802	Adipogenesis,Fatty Acid Metabolism
HSPA9	2	IPMN-derived	Yes	0.052303495	Oxidative Phosphorylation,Unfolded Protein Response
IDH3A	2	IPMN-derived	Yes	0.452125264	Adipogenesis,Oxidative Phosphorylation
IMMT	2	IPMN-derived	Yes	0.389787041	Adipogenesis,Oxidative Phosphorylation
LAMP2	2	IPMN-derived	Yes	0.483400285	Heme Metabolism,Protein Secretion
MDH2	3	IPMN-derived	Yes	0.334372557	Adipogenesis,Fatty Acid Metabolism,Oxidative Phosphorylation
NDUFA5	2	IPMN-derived	Yes	0.170623642	Adipogenesis,Oxidative Phosphorylation
NNT	2	IPMN-derived	Yes	0.452683278	Oxidative Phosphorylation,Heme Metabolism
PDHA1	2	IPMN-derived	Yes	0.199901228	Oxidative Phosphorylation,Fatty Acid Metabolism
PDHB	2	IPMN-derived	Yes	0.160953138	Oxidative Phosphorylation,Fatty Acid Metabolism
POR	2	IPMN-derived	Yes	0.122171388	Adipogenesis,Oxidative Phosphorylation
SDHA	2	IPMN-derived	Yes	0.015372251	Fatty Acid Metabolism,Oxidative Phosphorylation
SDHB	2	IPMN-derived	Yes	0.296296827	Adipogenesis,Oxidative Phosphorylation
SDHC	2	IPMN-derived	Yes	0.181219086	Fatty Acid Metabolism,Oxidative Phosphorylation
SEC31A	2	IPMN-derived	Yes	0.225147656	Protein Secretion,Unfolded Protein Response
SPCS1	2	IPMN-derived	Yes	0.302042005	Unfolded Protein Response,Pancreas Beta Cells
SRPRB	2	IPMN-derived	Yes	0.093597696	Pancreas Beta Cells,Unfolded Protein Response
UQCRC1	2	IPMN-derived	Yes	0.289800998	Adipogenesis,Oxidative Phosphorylation
UQCRQ	2	IPMN-derived	Yes	0.259118403	Adipogenesis,Oxidative Phosphorylation
APOC1	2	PanIN-derived	Yes	0.397404385	Coagulation,Complement
C1QA	2	PanIN-derived	Yes	0.828528385	Coagulation,Complement
C1S	2	PanIN-derived	Yes	0.962056045	Coagulation,IFN-alpha Response
C2	3	PanIN-derived	Yes	0.706504769	Coagulation,Complement,Allograft Rejection
C3	2	PanIN-derived	Yes	0.98081604	Coagulation,Complement
CAPG	3	PanIN-derived	Yes	0.340353116	IL2/STAT5 Signaling, Allograft Rejection, EMT
CASP4	2	PanIN-derived	Yes	0.906600803	Complement,IFN-gamma Response
CBL	2	PanIN-derived	Yes	0.641835336	IL-6/JAK/STAT Signaling,Increased KRAS signaling
CCL20	2	PanIN-derived	Yes	0.314300238	Inflammatory Response,Increased KRAS signaling
CD48	2	PanIN-derived	Yes	0.741945264	Inflammatory Response,IL2/STAT5 Signaling
CD59	2	PanIN-derived	Yes	0.920398302	Complement,EMT
CD74	3	PanIN-derived	Yes	0.768996593	IFN-alpha Response,IFN-gamma Response,Allograft Rejection
CSF2RB	2	PanIN-derived	Yes	0.597762944	IL-6/JAK/STAT Signaling,IFN-gamma Response
CTSH	2	PanIN-derived	Yes	0.102363403	Coagulation, Complement
CXCL10	6	PanIN-derived	Yes	0.297760175	Inflammatory Response,IL2/STAT5 Signaling,IFN-gamma Response,Increased KRAS signaling,IL-6/JAK/STAT Signaling,IFN-alpha Response
CXCL13	2	PanIN-derived	Yes	0.970990128	IL-6/JAK/STAT Signaling,Allograft Rejection
CXCL9	4	PanIN-derived	Yes	0.475142043	Inflammatory Response,IFN-gamma Response,Allograft Rejection,IL-6/JAK/STAT Signaling
DCBLD2	2	PanIN-derived	Yes	0.004100473	Inflammatory Response,Increased KRAS signaling
DDX60	2	PanIN-derived	Yes	0.402492816	IFN-alpha Response,IFN-gamma Response
ECM1	2	PanIN-derived	Yes	0.41910411	EMT,IL2/STAT5 Signaling
EMP1	2	PanIN-derived	Yes	0.956994911	IL2/STAT5 Signaling,Increased KRAS signaling
ETS1	2	PanIN-derived	Yes	0.828100657	Increased KRAS signaling,Allograft Rejection
FAS	4	PanIN-derived	Yes	0.788654428	IL-6/JAK/STAT Signaling,EMT,IFN-gamma Response,Allograft Rejection
FCER1G	2	PanIN-derived	Yes	0.655965943	Complement,Increased KRAS signaling
FLNA	2	PanIN-derived	Yes	0.413755241	EMT,Allograft Rejection
FURIN	2	PanIN-derived	Yes	0.605693764	Coagulation,IL2/STAT5 Signaling
GNAI3	2	PanIN-derived	Yes	0.682874887	Inflammatory Response,Complement
HLA-A	2	PanIN-derived	Yes	0.353359954	IFN-gamma Response,Allograft Rejection
HLA-DQA1	2	PanIN-derived	Yes	0.071067109	IFN-gamma Response, Allograft Rejection
ICAM1	3	PanIN-derived	Yes	0.337693169	IFN-gamma Response,Allograft Rejection,Inflammatory Response
IFI27	2	PanIN-derived	Yes	0.643869207	IFN-gamma Response,IFN-alpha Response
IFI30	2	PanIN-derived	Yes	0.246761299	IFN-alpha Response,IFN-gamma Response
IFI44	2	PanIN-derived	Yes	0.531180771	IFN-alpha Response,IFN-gamma Response
IFI44L	2	PanIN-derived	Yes	0.306902004	IFN-alpha Response,IFN-gamma Response
IFIH1	2	PanIN-derived	Yes	0.624357895	IFN-alpha Response,IFN-gamma Response
IFNAR2	2	PanIN-derived	Yes	0.12796535	Allograft Rejection,IFN-gamma Response
IFNGR2	3	PanIN-derived	Yes	0.708708752	IL-6/JAK/STAT Signaling,Inflammatory Response,Allograft Rejection
IL10RA	4	PanIN-derived	Yes	0.834752047	Inflammatory Response,IL2/STAT5 Signaling,Increased KRAS signaling,IFN-gamma Response
IL1R2	2	PanIN-derived	Yes	0.458392852	IL2/STAT5 Signaling, IL-6/JAK/STAT Signaling
IL2RA	3	PanIN-derived	Yes	0.790411533	IL2/STAT5 Signaling,IL-6/JAK/STAT Signaling,Allograft Rejection
IRF8	4	PanIN-derived	Yes	0.569445769	IL2/STAT5 Signaling,Allograft Rejection,IFN-gamma Response, Increased KRAS signaling
ITGAV	2	PanIN-derived	Yes	0.735840906	IL2/STAT5 Signaling,EMT
ITGB2	2	PanIN-derived	Yes	0.472371025	Increased KRAS signaling,Allograft Rejection
LAMP3	2	PanIN-derived	Yes	0.56093293	Inflammatory Response,IFN-alpha Response
LAP3	3	PanIN-derived	Yes	0.786023164	IFN-alpha Response,Complement,IFN-gamma Response
LCP2	4	PanIN-derived	Yes	0.680527666	Inflammatory Response,IFN-gamma Response,Complement,Allograft Rejection
LGMN	2	PanIN-derived	Yes	0.999003101	Coagulation,Complement
LRP1	3	PanIN-derived	Yes	0.913146624	Coagulation,Complement,EMT
LYN	3	PanIN-derived	Yes	0.467515587	Inflammatory Response,Complement,Allograft Rejection
MMP14	2	PanIN-derived	Yes	0.625111116	Coagulation,EMT
MMP9	3	PanIN-derived	Yes	0.250134213	Coagulation,Increased KRAS signaling,Allograft Rejection
NRP1	3	PanIN-derived	Yes	0.750207532	IL2/STAT5 Signaling,Increased KRAS signaling,Hedgehog Signaling
NT5E	2	PanIN-derived	Yes	0.692688717	IL2/STAT5 Signaling,EMT
PARP12	2	PanIN-derived	Yes	0.470757455	IFN-alpha Response,IFN-gamma Response
PDE4B	2	PanIN-derived	Yes	0.964830178	Inflammatory Response,IFN-gamma Response
PLAT	3	PanIN-derived	Yes	0.179825165	Coagulation,Increased KRAS signaling,Complement
PLAU	2	PanIN-derived	Yes	0.378172895	Coagulation,Increased KRAS signaling
PLEK	2	PanIN-derived	Yes	0.672755478	Coagulation,Complement
PML	2	PanIN-derived	Yes	0.314300238	IFN-gamma Response,Hedgehog Signaling
PSMB8	3	PanIN-derived	Yes	0.723465432	IFN-alpha Response,IFN-gamma Response,Increased KRAS signaling
PTCH1	2	PanIN-derived	Yes	0.679727007	Hedgehog Signaling,IL2/STAT5 Signaling
PTGS2	2	PanIN-derived	Yes	0.479738138	IFN-gamma Response,Increased KRAS signaling
PTPN6	2	PanIN-derived	Yes	0.685527166	IFN-gamma Response,Allograft Rejection
SAMD9L	2	PanIN-derived	Yes	0.431373394	IFN-alpha Response,IFN-gamma Response
SELL	3	PanIN-derived	Yes	0.777191243	IFN-alpha Response,Inflammatory Response,IL2/STAT5 Signaling
SERPINE1	3	PanIN-derived	Yes	0.86844834	Coagulation,Complement,EMT
SERPING1	3	PanIN-derived	Yes	0.778557167	Coagulation,Complement,IFN-gamma Response
STAT2	3	PanIN-derived	Yes	0.538366574	IL-6/JAK/STAT Signaling, IFN-alpha Response,IFN-gamma Response
TFPI2	3	PanIN-derived	Yes	0.592622699	Coagulation,Complement,EMT
TGFB1	3	PanIN-derived	Yes	0.226520779	Allograft Rejection, EMT,IL-6/JAK/STAT Signaling
TGM2	2	PanIN-derived	Yes	0.440478994	EMT,IL2/STAT5 Signaling
TIMP1	4	PanIN-derived	Yes	0.822314984	Coagulation,EMT,Complement,Allograft Rejection
TNFSF10	3	PanIN-derived	Yes	0.773206694	Inflammatory Response,IFN-gamma Response,IL2/STAT5 Signaling
VCAM1	2	PanIN-derived	Yes	0.638794399	EMT,IFN-gamma Response
WAS	2	PanIN-derived	Yes	0.858014642	Complement,Allograft Rejection
* Number of pathways in which this gene appears
** Adjusted p-value of the gene expression when comparing IPMN-derived to PanIN-derived tumors (see table S1).
^ Identity of pathways in which this gene appears
